# Supplementary material for: Landscape of Targeted Anti-Cancer Drug Synergies in Melanoma Identifies a Novel BRAF-VEGFR/PDGFR Combination Treatment
Source: PLoS One. 2015 Oct 13;10(10):e0140310. doi: 10.1371/journal.pone.0140310 (PMC4604168; doi:10.1371/journal.pone.0140310)
Supplement: S1 Table — Listing of 108 drugs used in building the combinatorial library, including current stage of clinical development, putative primary targets, and standard and low concentrations used. (XLSX) [file pone.0140310.s010.xlsx]

## Sheet: Drug list
Drug	Target (primary)	Stage	Standard Dose (uM)	Low Dose (uM)	Commercial Vendor
Bexarotene	RXR	approved	10	2	LC Laboratories
Bortezomib	proteasome	approved	0.005	0.001	LC Laboratories
cisplatin	alkylating agent (platinum)	approved	8	1.6	TRC
CP690550	JAK3	approved	5	1	LC Laboratories
Crizotinib/PF2341066	Multi (c-kit, ALK, MET)	approved	1	0.2	ChemieTek
dasatanib	Multi (BCR-Abl, EAR, PDGFR, c-kit)	approved	0.02	0.004	LC Laboratories
decitabine	methyl transferase inhibitor	approved	0.5	0.1	TRC
Docetaxel	microtubule agent (taxane)	approved	0.0005	0.0001	LC Laboratories
erlotinib	EGFR	approved	4	0.8	LC Laboratories
etoposide	topoisomerase inhibitors (Type II, podophyllotoxin)	approved	0.1	0.02	ChemieTek
everolimus	mTor	approved	0.1	0.02	LC Laboratories
fingolimod	Sphingosine-1-phosphate receptor agonist	approved	10	2	LC Laboratories
fludarabine	Antimetabolite (purine)	approved	1	0.2	TRC
gemcitabine	Antimetabolite (pyrimidine)	approved	0.002	0.0004	LC Laboratories
ruxolitinib	JAK1/2, Tyk2	approved	5	1	ChemieTek
lapatinib	EGFR, HER2, ErbB4	approved	4	0.8	LC Laboratories
lenalidomide	TNFa	approved	5	1	LC Laboratories
nilotinib	Multi (BCR-Abl, PDGFR, c-kit)	approved	1	0.2	LC Laboratories
nilutamide	androgen receptor	approved	5	1	Tocris
Pazopanib	Multi (VEGFR2, FLT1, FLT4)	approved	2	0.4	LC Laboratories
pioglitazone	PPARg, agonist	approved	10	2	TRC
PLX4720	Raf (BRafV600E)	approved	0.4	0.08	Axon
sorafenib	Multi (Braf, VEGFR, RET, Flt3, ckit, Craf)	approved	2	0.4	LC Laboratories
stibogluconate	SHP1/2/PTP1B	approved	10	2	EMD
sunitinib	Multi (CSF-1R, Flt3, Kit, PDGFR, RET, VEGFR)	approved	2	0.4	LC Laboratories
temozolomide	alkylating agent (tetrazine)	approved	10	2	Sigma
vincristine	microtubule agent (vinca alkyloid)	approved	0.0005	0.0001	TRC
Vismodegib/GDC0449	Hh	approved	5	1	Selleck
vorinostat/SAHA	HDAC	approved	0.4	0.08	LC Laboratories
AZD7762	Chk1/2	I	0.1	0.02	Axon
CHIR265	Raf, VEGFR	I	0.4	0.08	Selleck
IMD0354	IKK	I	0.08	0.016	Tocris
Nutlin-3	MDM2/p53	I	0.5	0.1	Cayman
OSU03012	PDK1	I	5	1	LC Laboratories
PF04217903	MET	I	5	1	Selleck
PF562271	FAK1/2	I	0.4	0.08	SYN
SNS-032	CDK2/7/9	I	0.05	0.01	SYN
SNS314	Aurora (pan)	I	0.004	0.0008	Selleck
ABT263	Bcl-2, Bcl-x, Bcl-xl	II	2	0.4	TRC
bivanib/BI2536	Plk1	II	0.005	0.001	ChemieTek
CX4945	CK2a	II	2	0.4	SYN
Darinaparsin	arsenic	II	2	0.4	Sigma
ENMD2076	Aurora A, FLT3, c-KIT, FGFR1/3	II	0.2	0.04	Selleck
EX527	SIRT1	II	10	2	Cayman
FK866	NAMPRT	II	0.05	0.01	Axon
Indole-3-carbinol	Aryl Hydrocarbon Receptor (AhR) Agonists/Indoleamine 2,3-dioxygenase Inhibitors	II	4	0.8	Sigma
Lestaurtinib	Multi (Flt2, TrkA, RET, JAK2)	II	0.02	0.004	LC Laboratories
MK1775	Wee-1	II	0.1	0.02	Axon
MK2206	Akt	II	2	0.4	Selleck
NVP-BEZ235	PI3K/TORC1/TORC2 dual specificity	II	0.02	0.004	LC Laboratories
RKI983	ROCK	II	2	0.4	Stemgent
selumetinib/AZD6244	MEK	II	0.075	0.015	ChemieTek
Tideglusib/TZDZ-8	GSK3	II	2	0.4	TRC
Tozasertib/VX680	Multi (AuroraABC, Abl, AblT351I, Flt-3)	II	0.03	0.006	LC Laboratories
Veliparib/ABT888	PARP	II	7	1.4	ChemieTek
VX702	p38	II	2	0.4	LC Laboratories
XL147	PI3K	II	4	0.8	Selleck
YM155	survivin/BIRC5	II	0.002	0.0004	Selleck
cediranib/AZD2171	VEGFR (pan)	III	2	0.4	Selleck
Dovitinib/CHIR-258	Multi (c-Kit, FGFR, FLT3, FMS, PDGFR, VEGFR)	III	0.5	0.1	LC Laboratories
Enzastaurin	PKCbeta	III	4	0.8	LC Laboratories
Midostaurin/PKC412	Multi (FLT3, KIT, etc., broad spectrum)	III	0.4	0.08	LC Laboratories
OSI906	IGF1R	III	2	0.4	Selleck
palbociclib/PD332991	CDK4/6	III	0.2	0.04	Selleck
Perifosine	Akt/PI3K	III	2	0.4	Selleck
STA4783	HSP70 inducer	III	0.03	0.006	Cayman
Tamatinib/R406	Syk	III	2	0.4	TRC
Tanespimycin/17-AAG	HSP90	III	0.01	0.002	LC Laboratories
tipifarnib	FTI	III	0.05	0.01	Selleck
vatalanib/PTK787	VEFGR (1-4), c-kit, PDGFb	III	10	2	LC Laboratories
A769662	AMPK agonist	tool	10	2	LC Laboratories
AS252424	PI3K (gamma)	tool	5	1	Cayman
BI78D3	JNK	tool	1	0.2	Tocris
BID1870	RSK (RSK1/2/3/5/, PLK1, ARKB)	tool	1	0.2	SYN
BMS536924	Multi (IGFR1R, InR, FAK)	tool	1	0.2	Selleck
C75	Fatty Acid Synthase	tool	5	1	EMD
Dorsomorphin	AMPK/BMP antagonist	tool	2	0.4	Tocris
Embelin	XIAP	tool	6	1.2	Tocris
FH535	bCatenin	tool	5	1	EMD
GSK0660	PPARd, ant	tool	5	1	Tocris
GSK650394	SGK	tool	0.8	0.16	Tocris
GW0742	PPARd, agonist	tool	10	2	Tocris
GW2580	CSF1R/fms	tool	5	1	LC Laboratories
GW441756	TrkA	tool	2	0.4	Tocris
GW9662	PPARg	tool	10	2	Cayman
HIF-1i	HIFa	tool	10	2	EMD
IPA3	PAK	tool	4	0.8	EMD
JNK5a	JNK	tool	0.04	0.008	Tocris
JZL184	MAGL	tool	5	1	Cayman
KU0063794	mTOR kinase	tool	0.1	0.02	Tocris
KU55933	ATM	tool	5	1	Selleck
L779450	Raf	tool	1	0.2	TRC
LFM-A13	BTK, Plk	tool	10	2	Tocris
LSN415169	gamma secretase	tool	5	1	Axon
NVP-TAE684	ALK	tool	0.4	0.08	ChemieTek
PD173074	FGFR1/3	tool	0.5	0.1	Tocris
PIM-1 4a	PIM	tool	10	2	Tocris
QS11	ARFGAP	tool	5	1	Sigma
SrcI1	Src	tool	10	2	TRC
SU6656	Lyn/Src/Fyn/Yes	tool	2	0.4	Cayman
T0901317	LXR	tool	7	1.4	Tocris
TCS401	PTP-1B	tool	8.33333	1.66667	Tocris
Tie2i	TIE‐2	tool	5	1	EMD
U73122	PLC	tool	2	0.4	Tocris
vasastrol	KSP (Eg5, kinesin-5)	tool	2	0.4	EMD
Wnti	bCatenin	tool	0.5	0.1	EMD
XAV939	tankyrase 1/2	tool	10	2	Selleck
ZM336372	Raf (c-Raf)	tool	10	2	Tocris
