# Supplementary material for: Landscape of Targeted Anti-Cancer Drug Synergies in Melanoma Identifies a Novel BRAF-VEGFR/PDGFR Combination Treatment
Source: PLoS One. 2015 Oct 13;10(10):e0140310. doi: 10.1371/journal.pone.0140310 (PMC4604168; doi:10.1371/journal.pone.0140310)
Supplement: S3 Table — Full dataset of effects of drug combinations and individual drugs across all cell lines. Cell count data are presented as percent of DMSO control for single and combination drug effects. For combination data, values for Bliss synergy (positive values indicates synergistic cell killing) are also given. Cleaved PARP values are given as percent of DMSO control percent of nuclei positive for cleaved PARP; positive Bliss synergy indicates synergistic induction of cleaved PARP. (XLSX) [file pone.0140310.s012.xlsx]

## Sheet: Single Drug Data
Cell Count (% DMSO control)	Drug	UACC62	SkMel28	WM3526	SkMel5	COLO829	A101D	G361	WM1716	A2058	WM115	RVH-421	LOXIMVI	IST-MEL1	WM451Lu	C32	MEL-HO	UACC257	A375	COLO800	WM1745	RPMI7951	IPC-298	MZ2-MEL	SkMel30	501Mel	SkMel2	WM3619	LB2518-MEL	MeWo	COLO792	CBRC014	CBRC017	CBRC016	CBRC013	CBRC008	CBRC034		% cPARP (% DMSO control)	Drug	UACC62	SkMel28	WM3526	SkMel5	COLO829	A101D	G361	WM1716	A2058
	Tanespimycin/17-AAG	56.566	98.1796	80.8432	99.753	78.5014	74.8859	67.1551	87.4139	75.6887	27.0878	63.6609	130.155	52.851	77.1726	16.3598	104.761	96.4774	93.275	155.516	46.3778	30.9407	100.303	125.494	101.517	82.1835	102.344	48.3543	73.3557	68.3679	82.4095	112.992	116.726	96.8184	52.7814	47.0612	97.2399			Tanespimycin/17-AAG	252.541	68.4019	161.668	45.7634	168.161	91.5613	315.232	73.326	250.927
	ABT263	66.5764	79.3471	112.07	81.7731	77.221	52.0399	84.0653	66.8706	92.4525	104.141	50.9993	67.4107	86.6915	92.812	82.4387	74.649	39.7441	75.5001	22.1589	6.09411	44.1243	91.1432	99.8498	70.3147	119.651	92.4715	93.8116	70.3191	86.6386	11.5653	19.3332	9.64135	12.3152	18.6241	11.5017	15.4866			ABT263	253.811	465.501	138.723	187.837	122.107	65.8788	209.22	1949	86.9864
	Veliparib/ABT888	64.257	83.514	84.4837	82.1358	79.0496	95.6636	101.697	91.2727	79.677	69.9235	91.8872	100.071	99.5428	98.5128	81.2063	99.0107	83.8328	93.2589	48.4796	104.007	103.877	103.765	96.7776	90.2739	0.451472	85.8216	98.2274	85.7557	80.8272	91.7855	97.4904	80.1136	92.2348	83.0608	83.8896	81.5099			Veliparib/ABT888	154.215	55.2844	100.081	145.197	65.0631	71.6747	93.1249	146.304	137.3
	selumetinib/AZD6244	58.5134	55.1207	55.9404	63.8485	94.1721	58.9711	69.2723	68.6813	93.4344	79.978	161.379	151.093	87.3401	49.6841	77.2115	82.9718	84.0713	78.5835	102.131	79.7456	117.618	51.267	64.5253	52.2463	73.4901	50.6797	72.454	47.9901	66.8259	61.0465	77.008	88.3831	80.9243	55.95	88.7474	40.4279			selumetinib/AZD6244	330.944	89.3462	305.215	159.338	123.234	232.543	278.312	155.542	136.326
	Bexarotene	71.2994	106.56	119.559	113.564	92.3655	112.595	81.0677	105.806	139.608	116.579	114.089	87.7652	125.884	94.066	145.336	103.37	98.2746	101.706	158.99	102.645	94.0636	82.879	93.8015	118.509	127.672	107.464	116.151	113.224	117.27	89.734	57.9448	42.3359	82.4973	117.025	35.1826	73.6238			Bexarotene	269.855	231.082	62.3852	57.1007	71.4601	243.586	190.749	29.372	63.426
	BI78D3	80.8033	85.8335	100.831	115.877	92.2868	89.9444	85.1923	90.333	90.2354	96.8305	102.848	85.1049	84.0415	82.5676	83.1463	89.0433	77.9539	103.992	68.3997	95.9692	77.793	83.2761	94.165	98.2051	8.66087	88.1775	64.5368	93.046	86.5419	88.1511	102.707	75.6797	85.0167	78.8729	89.0161	78.244			BI78D3	34.5236	188.266	82.1792	79.6664	100.029	50.8214	161.346	141.913	89.3617
	Bortezomib	57.8186	28.3158	29.1248	19.2367	15.3607	14.5292	0.80151	12.2738	14.3877	18.8402	2.85757	31.341	16.6194	25.9388	30.3268	27.0396	66.6281	98.1981	75.3024	13.1177	7.50386	7.84479	4.88832	38.0768	123.048	47.7427	1.61331	3.26882	13.4208	38.8507	77.4618	41.5274	32.758	15.7148	24.5668	12.8352			Bortezomib	269.054	108.703	2671.47	2147.96	3437.59	235.961	8730.61	8837.69	1454.34
	CHIR265	50.1231	32.821	44.1102	35.6659	58.2827	58.8129	21.184	63.2543	63.6797	34.8913	47.1847	72.7841	83.0966	45.3945	41.8555	63.5918	68.0117	77.8559	104.745	45.3884	47.6405	40.8025	62.261	65.5893	80.2476	45.4519	57.1935	35.1406	71.0423	19.045	72.8048	65.0565	73.1764	32.4661	79.9855	47.7412			CHIR265	355.392	281.345	573.338	1921.84	226.498	116.584	970.758	96.5071	171.937
	cisplatin	98.434	80.5281	80.6052	90.6395	73.079	75.1422	93.3988	87.3648	90.8515	85.1586	89.1452	63.4325	109.581	96.0887	85.3739	100.927	85.3429	100.786	56.9594	90.2005	103.022	87.9016	92.244	82.8357	108.676	94.9052	98.3196	101.003	77.1482	89.5152	80.6749	87.747	85.478	70.7324	80.1462	79.6024			cisplatin	140.177	38.2228	122.649	59.6188	129.028	121.665	50.6994	139.747	91.3863
	CX4945	80.1771	58.2888	69.6361	105.792	52.2549	66.0023	73.3209	95.4953	83.5928	87.9871	45.6736	35.7681	82.2502	69.9883	92.3636	61.6753	98.6599	76.2523	82.8442	90.5097	69.6961	75.348	72.7641	75.8517	0.554236	78.1505	67.7253	115.431	97.2743	76.3244	37.5944	34.0748	47.0674	81.9894	76.9697	46.9962			CX4945	253.083	79.2094	183.694	60.064	180.447	51.9425	189.443	253.567	146.805
	Darinaparsin	72.5407	59.9089	79.9483	59.5096	73.688	93.3296	86.7803	76.6659	66.9493	60.6529	88.5694	73.2038	75.3219	86.0413	83.249	83.2192	97.0852	87.4154	58.4627	97.2187	103.125	96.4128	105.021	77.4622	69.0775	88.7801	103.85	78.4902	77.0477	83.1341	75.7395	82.0641	83.0143	96.5114	99.6069	85.6207			Darinaparsin	117.909	274.017	118.76	177.97	149.288	36.7335	136.415	174.179	178.82
	dasatanib	88.6246	79.9527	101.973	62.7194	60.4699	64.8851	72.4652	74.3958	62.9724	66.2169	76.9179	25.3342	73.8903	59.8497	77.6605	72.7477	61.8686	64.8249	45.1488	32.657	37.069	108.408	60.2751	109.771	124.51	88.486	70.5877	84.4041	88.5787	56.1965	58.7849	105.983	99.3833	85.4007	89.7533	59.1045			dasatanib	260.693	237.987	52.9029	124.544	218.305	70.4492	88.6829	191.46	267.978
	decitabine	92.3589	71.853	118.293	101.666	76.5737	86.3179	79.8742	70.5691	59.2231	94.7967	85.2081	61.5625	58.6969	108.741	128.268	78.7849	77.6967	80.357	60.4227	100.044	85.1735	60.0458	82.6219	11.6392	34.3696	114.305	89.3139	75.3064	71.5066	69.9736	82.4703	73.89	98.1078	96.8681	96.8381	98.3005			decitabine	111.47	257.026	55.0879	135.552	261.671	370.696	48.7618	111.789	255.19
	Docetaxel	52.097	15.433	29.0188	27.1478	39.9602	41.9534	15.4237	36.6699	12.0286	41.1025	140.918	52.7695	39.4793	29.3912	73.4067	38.6149	66.9282	80.8989	30.8829	34.2657	22.7877	37.2804	41.6485	52.8346	121.794	22.3057	59.1005	35.274	24.0895	16.3197	64.8591	52.47	70.2754	54.8392	64.2387	88.7812			Docetaxel	312.775	797.775	2478.04	3279.03	467.163	163.435	972.202	372.896	1957.52
	Dovitinib/CHIR-258	78.3056	63.5154	77.6416	59.6081	81.2025	78.814	79.2792	72.3924	54.8561	67.5385	78.2597	138.124	98.0317	88.3721	72.9164	83.0885	89.0309	68.381	81.3349	58.7853	125.947	75.7266	47.1946	84.7559	114.589	101.509	74.3527	53.1973	53.6209	93.6993	96.3595	124.159	124.764	79.1735	126.706	79.662			Dovitinib/CHIR-258	76.2266	193.844	164.561	184.478	221.683	43.499	250.334	177.082	472.625
	ENMD2076	69.3976	59.9727	131.492	83.6564	84.8461	92.1901	111.705	87.0615	75.419	86.7001	89.6003	92.4741	120.014	90.6952	103.302	97.6458	82.8485	114.692	40.6387	63.3648	71.2736	96.1477	127.031	103.894	108.995	124.286	99.8223	87.2577	102.346	120.826	96.776	128.178	105.828	90.4894	96.9532	99.6471			ENMD2076	196.215	76.9853	33.7809	90.8769	74.0888	223.126	69.0365	140.234	158.57
	Enzastaurin	70.072	116.742	86.5922	88.9844	115.338	97.3307	77.1357	88.4817	87.5152	99.536	61.7829	118.454	97.8743	82.7825	120.353	93.4161	85.0158	115.269	52.1449	78.6317	63.0188	91.2539	89.5562	123.713	20.7842	103.161	124.432	89.3582	98.3306	82.4755	70.2235	88.7023	96.8495	114.925	57.2403	95.3457			Enzastaurin	238.143	105.464	282.704	68.3187	63.5857	70.447	116.639	96.5882	177.224
	erlotinib	63.2289	65.2723	93.1383	70.9361	75.0298	73.2315	89.342	84.8666	82.5017	68.3276	101.22	65.2876	96.2776	92.7373	114.669	86.1973	112.458	96.4292	141.599	89.9178	78.5869	67.6842	91.5928	119.082	95.5097	100.868	84.4079	67.9787	81.2291	60.0782	95.4777	107.833	90.7306	105.322	109.394	109.276			erlotinib	206.815	188.626	124.313	232.527	117.295	93.6298	120.844	100.703	153.514
	etoposide	60.6824	92.7905	83.6648	86.7974	110.845	89.3282	94.1751	60.6521	64.3466	67.2582	99.3331	110.041	101.171	79.3611	76.7347	85.6806	87.0167	81.7468	76.8125	89.8773	83.4582	72.497	77.5231	92.2777	103.926	61.3299	66.6018	72.8134	85.7055	106.363	85.6677	97.4384	91.5457	55.4197	84.1586	77.6093			etoposide	190.356	48.2497	79.7988	11.3954	184.311	102.344	92.881	52.1876	178.574
	everolimus	59.5049	48.6729	76.1057	59.9577	78.9058	81.9292	56.4295	70.9725	64.973	70.1786	69.0264	51.746	77.6017	78.286	82.8124	54.7558	76.9199	91.0146	44.1309	68.2255	79.9937	75.4167	74.8518	71.5804	100.081	59.8811	73.1437	66.5957	69.0476	52.8297	87.6283	80.2029	75.4553	76.133	94.8547	84.9124			everolimus	353.287	126.478	175.638	256.612	167.299	55.7934	175.207	107.037	104.484
	FK866	109.496	132.169	141.986	119.74	56.3893	113.299	3.47205	90.5186	112.658	105.935	113.94	73.734	58.5758	105.401	89.6277	25.8152	105.445	100.568	42.4736	112.81	129.926	31.9834	38.7079	108.639	100.118	23.9083	73.7422	66.7683	135.538	32.1357	86.4319	74.1021	50.1096	114.563	84.1939	34.9088			FK866	91.2114	62.1027	65.9167	60.7363	808.213	181.554	8907.47	40.4634	108.593
	fludarabine	78.1622	4.58321	18.3435	19.0061	117.396	91.8947	91.2536	89.8552	88.5062	100.476	104.933	117	92.6402	105.954	90.2472	75.2001	28.1054	35.3385	97.6923	94.8785	67.5083	79.344	116.768	12.5813	96.2438	1.40824	102.595	103.874	96.7047	73.9796	86.8854	107.896	90.2427	89.8085	117.866	103.528			fludarabine	145.033	671.585	2648.74	3746.94	153.337	74.6142	184.863	105.68	97.0502
	fingolimod	12.7425	1.3744	13.8285	34.17	47.8884	6.5582	0.619276	11.0848	5.08817	8.47201	2.6889	16.124	3.32669	2.31981	3.65735	1.83754	73.6946	37.951	7.6053	1.16379	1.89612	28.3958	1.45798	8.75593	79.5547	0.0849872	2.90021	0.188955	21.1326	0.894923	18.6785	15.6013	10.4352	72.1485	15.497	2.20342			fingolimod	383.501	1119.77	4587.56	1049.96	367.546	1045.51	6457	10408.4	1183.77
	vismodegib/GDC0449	75.8562	79.4695	87.8851	103.875	84.0026	103.372	88.5879	89.1887	95.7996	103.978	117.767	73.1233	101.303	109.541	109.956	96.8874	98.4643	100.371	70.7817	91.5886	105.013	82.2413	83.0962	90.523	105.259	96.8874	95.4798	115.673	114.01	103.986	68.7265	98.6385	100.664	92.1074	112.804	123.485			vismodegib/GDC0449	92.4226	51.6427	119.988	88.4037	72.5302	66.3297	106.905	110.564	115.06
	gemcitabine	77.3703	79.1861	92.3129	91.1072	36.9217	63.4829	30.7081	68.814	49.9778	54.8503	37.8244	44.4644	32.1561	40.2197	94.7223	54.1118	103.487	91.9897	40.7473	35.7803	49.7848	44.3775	73.453	97.5433	120.37	83.7399	40.4644	54.8211	42.8261	63.6999	61.5462	77.737	80.5415	55.5935	87.363	68.1261			gemcitabine	151.612	25.9137	114.518	388.516	817.23	108.008	366.231	82.7959	258.612
	IMD0354	81.7747	91.1306	97.5365	111.01	101.774	97.3691	110.481	91.4949	103.44	118.855	83.9848	98.9914	95.4954	115.279	105.987	93.7265	97.5801	99.2367	89.7708	121.34	98.4674	86.6399	98.5781	98.7539	92.6204	88.6817	78.5706	95.6675	90.0222	103.196	103.419	70.741	68.7531	101.922	72.685	81.6681			IMD0354	160.01	40.531	44.2437	5.90868	145.591	70.4192	70.5935	53.3756	72.0537
	ruxolitinib	97.007	95.3018	125.845	95.1235	107.419	97.7578	76.9339	87.1073	79.4141	90.2848	75.9486	136.361	86.8576	118.696	118.124	68.2115	84.9393	130.984	115.408	74.8666	79.3714	98.0992	102.581	108.748	14.1184	91.0816	116.66	155.096	96.8329	90.4007	100.771	86.1512	109.007	83.2543	107.311	106.902			ruxolitinib	148.528	18.4557	102.467	218.357	81.9281	70.1392	171.519	81.7601	116.52
	Indole-3-carbinol	106.216	189.09	129.611	126.439	104.874	106.344	142.658	105.529	125.563	125.812	87.7252	167.621	109.616	126.962	126.718	123.059	118.458	112.432	83.1273	111.132	97.2689	100.098	147.369	121.003	141.124	117.162	121.541	119.104	134.664	139.463	133.279	98.05	125.054	105.629	107.597	103.553			Indole-3-carbinol	61.8847	48.8341	40.6385	32.8553	146.853	128.952	84.0894	61.3526	101.941
	lapatinib	59.8958	74.8152	68.5013	74.4661	72.8955	72.6237	86.311	87.0167	106.321	94.8798	130.546	104.364	97.4495	86.7266	90.0938	81.7342	101.906	144.88	28.5673	101.168	41.4929	82.8511	81.5125	89.1032	98.6158	80.1166	70.4999	97.513	66.1324	64.0928	44.9589	82.5079	80.4452	79.9624	108.163	41.2539			lapatinib	363.892	123.425	230.676	782.221	107.794	141.62	65.1496	39.2857	123.642
	lenalidomide	78.2623	56.9824	75.0396	98.712	77.1352	90.361	73.4822	102.283	79.5031	108.786	91.4968	89.6587	89.2421	86.576	117.106	68.2452	105.016	102.627	76.9986	73.9538	141.072	79.4104	85.8803	95.2022	116.053	76.2108	76.469	79.0194	79.4784	69.7709	98.7724	81.9666	87.1835	83.7604	105.871	78.4681			lenalidomide	12.6881	108.034	100.916	144.288	186.698	25.2936	77.7383	69.6294	113.59
	Lestaurtinib	60.3878	56.0633	67.2596	60.4288	87.4049	64.6048	86.2386	86.9812	95.8989	53.7164	66.7918	99.0331	80.0779	91.1773	80.7989	87.4096	98.5069	83.3132	79.3802	61.6737	100.282	70.6741	76.9664	79.5509	91.2692	82.942	64.6995	58.735	79.9365	55.3911	86.5654	84.3126	85.4128	82.4426	75.3596	80.6742			Lestaurtinib	152.423	219.61	219.307	352.54	151.032	106.132	124.836	78.6035	141.399
	MK2206	44.5628	38.643	57.568	55.9894	69.1829	70.887	79.9015	66.4147	65.4536	59.1747	66.0293	77.7939	76.0968	72.134	65.2649	67.2576	86.778	109.071	66.5264	61.2689	68.7134	87.8718	69.8663	69.9425	140.036	61.0739	65.2313	66.5248	70.0831	45.5848	96.2739	80.1346	73.9254	61.2886	91.4726	84.3036			MK2206	339.061	106.204	142.904	322.299	159.01	96.7265	132.472	77.2084	196.742
	nilotinib	82.8387	94.9606	77.7096	65.3612	105.691	103.354	107.798	89.9181	94.2474	132.501	92.4468	146.276	96.7173	117.783	102.417	88.2801	116.81	101.06	89.3448	97.1271	98.7584	113.219	129.394	104.496	96.0543	112.61	95.5838	119.926	114.442	108.167	106.684	117.244	104.722	77.7258	131.111	78.4643			nilotinib	162.901	51.8617	117.398	155.651	81.1046	66.3417	91.2861	232.333	78.4374
	Nutlin-3	65.6593	55.0957	96.834	102.618	71.2614	72.2949	78.8469	75.5246	102.242	89.4113	81.9314	67.6746	117.601	88.6754	74.1546	94.8286	83.917	87.6432	117.264	123.47	105.631	101.209	101.909	98.5029	145.84	105.167	128.271	81.7558	109.916	86.6992	90.9188	94.7763	82.3367	83.935	79.6153	84.3502			Nutlin-3	240.305	167.6	110.499	124.56	122.14	284.529	106.976	62.866	109.539
	NVP-BEZ235	69.8458	41.6582	62.4258	62.4844	86.1076	56.3802	50.9099	74.7802	82.3979	66.1642	76.6778	96.1168	81.1011	75.2826	74.0013	78.9174	101.567	101.162	55.0033	79.5915	81.5127	74.508	81.9435	73.5596	74.5905	63.5818	72.795	73.6464	74.9345	55.6131	132.373	91.3389	86.7755	73.2063	84.7652	106.146			NVP-BEZ235	251.955	49.2582	133.438	301.69	209.055	243.229	207.911	101.587	118.16
	OSI906	88.1759	103.094	76.602	93.4602	108.968	87.6631	79.3701	109.76	97.0428	85.1187	98.9383	90.6484	87.4855	103.451	108.604	113.562	101.95	101.29	42.7061	71.8276	86.3828	89.4886	89.2677	86.6196	122.039	76.9674	83.5319	92.6005	83.4621	90.5757	101.39	86.0687	97.6946	64.7395	78.4676	90.3153			OSI906	173.611	268.709	102.678	175.456	73.4213	156.432	101.21	83.4249	94.811
	Pazopanib	83.2854	119.246	99.9627	94.6678	99.6861	88.7312	84.2164	101.381	93.9654	84.4835	460.284	72.8725	95.2477	81.9121	102.118	85.0948	88.9607	86.2494	121.726	79.9839	69.7189	75.2116	72.7447	92.5793	96.6946	94.8129	98.9075	88.3694	94.0392	78.0406	89.8684	68.5398	87.7779	101.393	93.1996	108.852			Pazopanib	109.837	103.249	47.2096	113.924	78.8243	77.2745	133.54	72.2559	62.723
	palbociclib/PD332991	61.5707	42.8642	65.7721	71.6756	87.7598	69.8756	66.8966	41.4345	136.444	44.6374	272.199	75.7924	86.7037	62.5055	71.4931	68.1255	87.0462	81.622	35.0892	57.9184	62.8345	78.5127	72.1218	75.3827	148.185	78.2269	54.4189	56.6346	53.9282	50.2394	116.811	87.0088	73.3958	79.7485	82.9943	80.0298			palbociclib/PD332991	206.816	143.617	85.7023	204.558	92.0944	196.253	144.098	82.504	49.9714
	Perifosine	127.154	105.117	92.5217	104.581	120.333	83.4904	106.366	97.2538	67.9853	105.891	89.5653	65.3294	106.228	101.005	94.5934	77.8752	106.294	93.0389	64.331	116.116	20.985	107.972	106.252	106.071	1.60914	101.475	97.3505	110.735	96.1358	104.265	94.5605	88.9451	97.7642	107.953	102.296	114.33			Perifosine	100.539	87.8452	117.991	40.0561	54.8514	246.375	101.502	123.027	181.846
	Crizotinib/PF2341066	109.771	50.4061	63.0945	81.6889	87.3298	81.7822	93.7014	83.68	78.6099	63.5316	65.6602	108.403	106.491	114.156	95.3189	90.4902	82.1544	105.772	47.9473	49.1349	78.3594	77.9163	86.5782	73.6856	189.504	90.9599	71.0958	84.6615	73.0538	78.2002	87.2773	82.189	83.3898	64.0139	108.245	76.0766			Crizotinib/PF2341066	112.048	83.7453	229.299	203.415	179.954	83.8404	42.3608	29.1802	184.582
	PF562271	90.6908	56.32	95.4025	52.9674	87.3283	75.6087	88.823	79.0025	78.2058	65.9493	73.1093	102.894	97.2576	48.9632	55.2477	77.3832	74.2047	42.3241	67.9755	58.9517	43.4471	94.1218	82.7391	76.195	4.44778	76.0745	65.1679	99.5678	95.184	70.2752	88.5737	84.2731	86.7457	82.7314	72.7748	82.6135			PF562271	139.997	218.609	85.8826	126.047	155.04	90.6861	162.79	108.177	127.74
	PLX4720	58.1924	61.9932	62.2916	63.2946	65.9426	66.2515	70.0859	71.7308	73.2687	80.2418	82.9354	83.5973	86.567	64.3301	89.8708	90.6312	98.1367	100.983	101.905	108.881	119.892	68.8061	80.3364	83.4744	102.291	111.849	115.534	119.02	80.6485	97.451	73.1487	85.3233	88.1509	114.427	114.767	144.409			PLX4720	256.363	33.1006	251.609	130.015	437.911	103.494	339.606	446.79	115.083
	vatalanib/PTK787	72.8584	102.239	76.065	61.4676	60.2449	76.8065	64.8752	85.0188	60.2175	96.744	51.0967	41.1059	61.755	59.8926	97.0326	50.7486	72.1897	104.733	61.541	71.5079	68.9031	70.2986	71.7221	81.8933	91.5765	79.9121	53.9171	111.554	66.7722	72.3136	57.1817	87.5268	85.1762	62.5906	84.2315	85.9595			vatalanib/PTK787	276.664	135.477	212.158	253.438	196.647	89.2718	173.352	150.783	211.688
	RKI983	77.4436	105.422	83.7424	85.86	94.6368	85.8329	102.18	61.8376	76.2731	86.5326	64.9018	72.2652	85.4474	73.1617	89.4918	66.021	80.6299	114.247	73.568	60.4584	59.3212	91.4219	63.8821	85.0926	4.45596	93.3032	131.002	109.763	101.161	65.4755	99.2212	94.2276	93.3851	85.6678	111.521	100.428			RKI983	295.804	394.162	137.683	86.3591	54.3468	39.9419	165.095	345.513	202.766
	sorafenib	95.2201	143.242	92.9517	90.2822	118.303	90.1498	118.692	91.5518	102.621	84.4636	81.448	177.27	96.8324	118.171	80.9662	114.976	78.1461	107.765	100.52	97.1307	94.5899	100.021	111.443	131.021	119.536	101.601	101.384	90.8841	86.2284	135.099	61.0703	76.5982	79.5169	79.4326	33.3272	38.0971			sorafenib	102.523	128.93	114.183	185.6	120.169	76.0584	54.1436	70.0119	67.2887
	sunitinib	31.3488	45.6018	59.3363	57.0669	118.52	59.1482	85.9418	99.0606	77.9601	57.8739	73.4048	140.82	82.7553	69.2337	75.4089	89.0422	75.2075	102.141	35.976	38.5025	66.498	66.2892	92.5167	74.0582	3.19674	88.8734	68.3223	70.0252	76.7472	77.8953	76.8042	104.087	84.2261	86.082	94.7725	58.0106			sunitinib	256.913	202.493	185.943	97.8757	26.5194	77.2822	149.553	103.528	191.425
	temozolomide	47.66	33.8529	87.7073	92.9297	77.7234	65.1046	83.8324	50.2158	46.8346	100.074	91.4671	76.5227	77.9588	85.6181	100.295	101.981	96.7996	90.1572	136.989	103.916	78.4564	94.9461	82.2382	64.6227	83.8205	86.8499	106.701	88.9928	90.6321	97.7623	84.189	85.4056	97.3416	84.1405	91.7293	98.1169			temozolomide	317.626	218.215	90.4521	63.1093	121.318	105.317	133.687	1458.78	512.969
	Tozasertib/VX680	55.7295	77.6522	74.2926	92.6483	55.7258	73.9929	88.5669	69.9907	75.5377	54.9703	80.9118	85.8139	100.315	90.6974	62.7867	92.4324	101.245	109.023	34.1429	55.5739	70.7367	94.1354	79.4984	98.7342	91.7368	85.3903	64.1991	75.5944	79.596	67.658	87.5213	89.9601	100.653	74.3922	99.6103	88.0446			Tozasertib/VX680	138.24	151.347	153.77	75.3355	197.409	46.3332	160.396	122.106	210.969
	Tideglusib/TZDZ-8	100.033	127.423	96.0592	113.36	101.357	102.775	103.523	107.46	110.184	135.187	84.8969	81.8947	98.3629	90.028	96.7127	91.3243	88.7893	97.0771	56.8252	85.9489	72.1702	94.6976	96.2246	85.2144	68.8945	89.5997	85.3035	97.3298	105.59	92.1336	119.253	98.9236	92.7175	85.5711	110.204	79.9937			Tideglusib/TZDZ-8	96.4717	61.4875	80.3074	57.5865	108.534	33.3578	45.4423	44.1831	94.2353
	vincristine	89.9058	84.8509	72.1667	117.124	108.82	78.2005	101.963	55.7388	94.959	104.6	85.2132	76.5986	88.6554	46.9128	93.1609	97.2566	98.709	86.4078	84.1074	99.2156	70.7362	95.1494	96.9814	77.9318	87.345	84.4534	34.6104	80.3652	122.17	85.7197	81.7073	60.0991	91.0074	57.8234	67.9221	95.2028			vincristine	192.338	108.827	355.827	102.464	136.164	175.361	103.809	61.3309	97.369
	stibogluconate	72.9733	135.505	91.4407	95.5864	110.525	86.8688	78.8589	93.1702	102.48	78.4678	111.76	104.499	119.024	80.8071	101.677	101.457	101.026	101.649	98.9141	83.9471	99.7627	89.1342	89.8673	96.4898	96.9212	97.7089	120.016	94.7531	100.107	85.056	100.593	102.432	107.415	94.2691	80.4247	113.237			stibogluconate	152.507	56.788	156.166	106.433	184.844	78.9312	105.639	128.419	66.8277
	VX702	67.6897	92.3582	89.1587	88.1457	91.61	121.417	98.6752	117.167	111.746	103.989	70.4134	112.798	88.7635	103.263	89.6985	110.428	104.614	111.365	111.352	92.283	107.352	87.0169	102.207	94.0986	41.2894	95.7412	112.318	78.5439	105.49	88.7109	101.992	95.4152	101.487	91.0003	93.1487	111.973			VX702	203.512	88.8717	100.102	61.5558	174.665	84.7077	59.9855	36.4707	76.6088
	XL147	75.5095	99.1946	79.9271	91.4684	79.85	109.771	107.963	83.2836	98.8559	109.865	75.0209	127.744	75.4295	92.4694	118.245	76.4084	73.1776	97.563	151.773	79.0516	100.182	79.501	95.3876	100.303	47.588	120.321	95.3023	77.5863	108.235	106.238	48.7417	72.6835	58.2632	81.1071	39.2827	82.4924			XL147	129.512	124.12	191.424	100.926	175.341	62.4635	93.751	263.871	69.0546
	YM155	48.7508	70.3331	27.8797	27.8653	79.8263	63.8137	80.8263	63.5732	16.2337	63.7112	77.9765	47.9591	45.2748	29.4553	90.4497	72.6642	15.5059	73.2021	26.8375	81.2673	34.8688	48.6644	26.8073	82.7292	124.268	36.3613	80.8104	30.9654	21.9693	55.0004	80.9973	81.7537	81.8039	100.902	56.0111	96.9487			YM155	272.044	131.29	1806.32	3703.73	137.809	214.896	108.221	48.8844	1113.78
	AZD7762	69.8133	42.045	63.7799	96.7136	73.1688	73.5349	89.9809	87.7295	100.442	71.2483	133.487	94.4032	90.8304	88.492	76.7388	86.1008	109.761	65.6806	73.8995	75.9512	57.0831	114.912	119.138	96.4621	101.776	99.4851	15.3286	79.7439	101.51	58.5674	76.033	93.6144	88.3241	119.824	98.4782	59.2553			AZD7762	117.666	149.207	624.826	150.968	75.0395	125.941	105.622	238.784	212.276
	bivanib/BI2536	77.6033	40.7317	26.4992	54.5528	80.6709	48.4117	69.5416	52.5198	12.053	37.9644	79.057	70.3346	99.639	43.6238	37.9225	76.2448	42.9752	108.781	38.978	59.9771	41.8681	105.276	113.363	94.4927	122.228	27.5077	79.7462	69.7584	21.6652	65.0669	86.8999	71.6056	99.1257	41.994	102.007	86.3719			bivanib/BI2536	139.622	256.696	5848.89	142.743	189.058	191.297	171.502	304.69	931.127
	SNS-032	70.2726	62.6989	108.86	61.1834	73.6954	88.8457	75.2677	96.0157	76.3448	90.84	83.6785	59.6799	78.121	76.7042	93.5507	95.0232	99.4836	97.8196	71.2602	56.3677	45.9235	102.496	98.3277	88.7738	127.22	106.408	89.9952	79.531	83.4222	84.5541	82.2653	80.0971	99.97	79.264	109.054	75.5015			SNS-032	152.108	225.125	139.116	357.957	31.043	312.712	84.1789	141.411	176.663
	BMS536924	110.748	63.9355	85.9949	89.4952	86.7651	105.291	65.6091	97.0128	96.3639	99.5379	82.2578	72.8702	77.6806	106.081	89.4989	81.7164	103.413	107.107	37.5265	54.8381	64.4819	95.2223	101.518	90.2944	71.8859	85.7971	77.0903	119.422	81.3946	61.02	69.6552	97.1809	80.8586	56.4846	69.9455	53.6102			BMS536924	61.2878	168.207	113.303	217.526	150.668	43.9785	121.404	152.681	142.965
	cediranib/AZD2171	119.91	84.2349	80.9084	74.3537	79.2432	112.874	76.9536	93.3636	90.6613	79.9883	86.983	65.3657	112.018	71.4275	80.2272	102.475	98.5176	129.803	62.2514	87.5798	86.713	94.8001	82.6822	95.5522	104.529	83.987	112.689	105.536	88.6837	65.605	88.2804	104.595	100.885	88.4539	88.9084	80.231			cediranib/AZD2171	52.3424	49.6499	155.666	43.6373	72.1742	20.5118	100.631	83.1015	74.3268
	CP690550	96.5001	119.061	109.938	93.6438	84.9134	112.817	87.8717	102.317	106.778	126.108	116.268	110.145	94.4254	116.243	110.113	102.425	107.678	119.712	112.048	117.942	130.646	106.169	129.405	93.2606	99.1121	83.8376	128.658	97.4163	101.526	95.2863	125.262	101.316	109.107	92.7022	127.863	93.5743			CP690550	103.373	39.5178	126.621	103.945	107.768	164.178	127.471	218.739	85.5702
	EX527	68.6281	75.0582	92.0445	72.5488	121.462	96.3962	96.171	101.977	95.5549	88.9933	89.6852	85.3831	99.5142	79.8248	101.931	107.997	100.673	122.264	65.5398	88.072	122.229	111.107	113.749	100.761	85.2369	97.1339	84.0336	91.1334	76.201	92.3997	104.375	96.5604	99.539	122.398	97.663	114.402			EX527	182.464	31.8401	117.304	201.253	125.566	96.0726	181.176	118.879	115.855
	GSK650394	94.6504	101.281	97.2414	76.6378	83.612	77.5592	52.8857	76.0943	111.201	93.9217	78.3208	82.753	68.4143	106.73	123.31	71.731	83.1021	85.8285	69.3035	80.8232	79.9014	77.0701	84.8911	92.4426	201.926	72.2875	68.9461	89.8836	86.9533	82.5255	82.2898	77.9896	58.5447	88.6492	82.02	74.0015			GSK650394	56.6038	41.2936	113.942	63.5051	319.214	59.703	179.707	240.337	90.7701
	IPA3	87.5231	82.8816	96.4263	72.5346	107.8	98.6301	91.9538	91.9934	86.0508	73.8381	96.3965	104.739	97.5897	109.795	91.0979	118.171	92.8486	108.291	93.0714	77.4619	99.1844	105.809	106.416	93.0035	71.4406	97.4248	78.054	80.6636	76.4977	99.7952	84.6341	105.972	106.382	89.943	97.5273	73.4589			IPA3	93.1749	37.8455	138.26	201.293	28.2961	328.638	126.323	50.6036	163.011
	MK1775	72.8384	44.3563	82.4487	61.8428	90.576	61.2022	75.3499	80.6159	97.3204	59.4531	85.3502	79.1918	93.636	101.914	97.3996	90.2115	78.5285	68.6234	64.526	53.6258	73.7849	84.6344	124.205	82.8028	102.409	75.7004	39.4281	60.4056	82.6191	84.1685	75.8542	77.5093	87.649	58.0502	112.64	86.2154			MK1775	63.1212	314.293	168.992	209.861	50.5151	75.6593	56.9205	80.202	148.24
	nilutamide	95.0642	138.987	98.9956	129.087	130.108	131.091	146.468	114.594	133.641	122.908	120.356	101.898	110.724	121.053	123.018	113.218	112.339	131.603	104.876	146.969	147.66	115.467	126.21	125.261	95.7248	99.5419	181.07	90.0391	119.812	153.153	129.712	112.984	120.619	94.3745	117.313	77.7731			nilutamide	73.8088	68.7795	110.431	25.1349	43.9584	113.034	31.7228	82.0674	82.9537
	tipifarnib	72.8573	77.0044	74.31	82.8826	83.381	101.325	81.0154	78.1404	95.0563	87.2252	84.0906	74.3945	76.7786	79.7241	97.3406	88.7198	99.5688	104.64	58.7869	97.8193	61.2168	91.2297	92.3733	97.4241	102.487	63.7759	97.434	70.4154	95.7123	85.7882	119.902	99.1258	94.5846	71.3163	95.8098	89.5776			tipifarnib	129.184	93.1062	172.57	176.161	62.7132	91.3996	200.731	59.5748	107.753
	OSU03012	56.8413	22.8045	54.3431	63.7457	62.9229	86.9638	70.5716	97.2724	93.9787	94.9778	68.9828	74.4823	72.595	101.387	106.333	76.481	70.8261	58.6625	75.5465	85.8773	111.199	55.8567	91.7127	44.9895	141.603	38.2746	81.5709	82.0254	91.6125	70.5939	8.92585	103.176	87.8806	85.8058	10.9481	2.21398			OSU03012	168.839	687.737	456.008	305.394	90.894	212.986	141.084	85.4595	73.0068
	PF04217903	109.325	99.614	92.2028	96.232	99.8971	118.684	99.9828	97.9873	118.139	87.071	91.5738	84.5606	91.8518	93.2187	100.95	110.351	108.581	98.7857	86.846	122.83	103.64	125.725	125.583	94.5119	128.322	99.972	104.136	104.574	98.2514	115.823	132.389	141.286	116.719	91.54	115.103	95.5021			PF04217903	51.8922	20.9923	110.958	101.149	114.504	39.0156	99.5821	53.9866	138.937
	Midostaurin/PKC412	68.2663	36.6018	91.6349	60.2484	63.033	71.4478	49.8351	57.7697	72.0118	40.465	69.1145	45.4617	59.887	75.0909	93.8895	67.1576	74.1025	85.723	48.4598	43.4949	39.5432	80.4916	76.9877	62.0414	104.409	72.3091	91.0163	74.3404	72.529	49.1133	75.6921	82.0995	75.5268	66.9296	89.1826	86.1536			Midostaurin/PKC412	100.07	114.264	299.545	484.683	72.5883	194.429	145.679	134.303	154.184
	Tamatinib/R406	81.4358	94.4519	79.2542	70.6989	94.2765	31.9843	90.5308	86.2355	93.6721	71.822	116.462	29.0275	85.7549	89.6406	102.552	80.6228	87.3477	105.999	53.789	42.7061	52.5631	88.3276	105.214	117.674	153.201	83.0926	100.384	109.252	100.978	68.8591	65.1667	102.656	91.1415	74.405	79.6817	64.621			Tamatinib/R406	114.399	29.5195	155.18	45.8931	97.0646	1853.12	146.639	223.068	101.442
	SNS314	61.3187	38.3773	88.6625	54.3552	81.1024	77.5783	78.7809	67.2244	71.0547	44.2335	90.0064	64.0344	59.0808	56.7548	79.334	88.693	77.3653	86.1601	37.0536	70.3298	45.8341	84.7565	75.3466	91.4439	92.3663	70.3453	65.5216	79.527	92.4584	61.729	75.3965	93.8333	89.9325	92.9509	83.8842	93.7186			SNS314	147.96	130.773	93.8161	107.446	290.138	47.7507	160.85	101.836	107.481
	STA4783	57.5112	20.4296	96.9845	53.1528	67.4871	73.3359	40.4735	77.0131	10.7081	15.4233	73.9011	70.6074	32.4739	102.291	22.3691	87.7021	91.8612	109.413	26.0841	36.1882	107.166	85.9125	121.256	104.296	6.21805	64.5126	5.39517	36.4859	20.9707	18.3305	62.5	113.584	83.6945	93.2165	81.0162	63.8257			STA4783	139.819	136.477	57.5596	209.29	203.393	269.402	328.001	82.4275	2925.84
	SU6656	77.9562	57.5281	74.361	65.712	96.3756	78.2193	64.1	76.7036	94.6	56.6361	83.8838	86.4793	92.904	72.796	86.3068	88.5808	86.109	165.544	51.1262	42.9901	52.2517	86.6593	108.15	92.9219	93.4067	77.8797	75.9803	66.2925	71.4676	60.8651	87.0549	108.612	88.315	77.746	72.0521	76.9147			SU6656	96.9219	106.824	126.013	49.376	75.9604	59.1992	258.879	126.439	186.076
	JNK5a	104.799	91.5587	77.7159	107.933	113.745	89.7498	85.5601	102.327	137.97	100.622	119.965	91.0438	131.245	89.7514	91.7222	105.494	99.5547	82.5613	67.7292	96.071	126.144	107.368	129.355	104.42	105.946	113.499	85.1043	79.4352	85.7795	99.4916	93.9604	102.933	99.6748	89.0362	95.6517	66.6411			JNK5a	91.501	137.035	130.987	135.276	112.631	68.7915	170.674	75.9427	50.448
	vorinostat/SAHA	89.6228	66.1729	88.1971	84.8733	81.1201	94.9852	80.7814	97.8154	110.63	73.3922	104.939	86.0712	95.0376	82.5187	131.656	103.922	57.6756	137.281	84.3801	97.482	90.8903	107.587	132.104	81.446	136.566	89.9399	87.8859	89.6891	106.668	115.17	124.487	93.4166	93.9183	94.3047	92.5349	94.3535			vorinostat/SAHA	117.417	227.527	73.29	267.601	70.5044	146.25	47.9315	18.3045	36.6063
	ZM336372	83.8126	72.0964	85.2212	75.5085	89.3903	87.5473	93.9256	105.22	94.6289	90.9592	87.6824	139.349	98.1387	107.859	85.9592	91.771	100.608	90.8236	56.6523	67.6654	66.4781	100.661	101.297	106.216	1.06288	87.2957	83.1526	85.6493	87.1465	99.1073	78.921	91.9436	84.2815	91.5949	97.4789	89.6189			ZM336372	134.896	193.364	156.787	96.6823	40.9481	264.458	210.754	110.606	91.5158
	A769662	98.8144	102.646	85.494	92.7821	88.3341	92.2016	98.8014	111.755	105.379	107.349	81.6716	110.222	87.8958	113.902	108.406	89.4152	90.0475	88.683	69.3244	101.7	83.5409	89.2779	109.359	103.155	85.916	97.7926	83.9176	80.5432	99.2258	104.71	101.516	96.6907	95.5157	105.495	104.974	94.268			A769662	76.7159	74.1348	167.044	58.4413	205.814	111.641	73.7443	35.5953	130.335
	AS252424	73.3294	112.256	78.5777	75.7551	83.2511	118.651	94.408	83.494	88.3451	91.2118	135.906	97.8808	109.482	83.402	99.6956	80.9788	101.054	138.289	98.0538	100.548	91.147	95.3069	85.9951	88.5732	90.711	86.2121	87.4985	125.589	92.1472	81.5665	89.959	73.1141	78.0942	97.6585	82.9993	102.837			AS252424	139.999	101.682	123.638	357.884	122.293	69.4033	77.1762	209.632	209.835
	BID1870	82.6746	72.5308	68.0325	67.6515	101.989	58.0757	82.7668	91.6089	96.2459	97.7609	109.415	92.9847	94.7643	85.5131	90.4424	83.2091	89.9136	89.7312	68.4933	142.986	73.657	88.9797	116.409	89.3609	89.1495	84.8097	78.2356	106.132	84.2807	80.0652	60.8905	97.9625	85.1938	82.9833	87.3247	83.0217			BID1870	89.4757	157.373	95.8045	106.867	132.42	465.261	774.673	151.982	127.94
	C75	78.8869	98.7109	103.487	75.7984	95.9231	63.2817	112.478	68.7911	82.8831	73.6696	149.719	95.2832	93.6149	91.33	73.5	104.878	73.606	119.089	119.893	131.106	79.7308	122.806	91.4106	101.479	124.056	104.557	84.9095	96.8818	81.6362	106.897	88.9505	72.7724	56.3329	88.7565	68.5254	88.5007			C75	302.46	77.0898	79.9235	79.4843	85.2887	216.881	103.644	66.0877	88.2878
	PIM-1 4a	123.988	84.0836	95.393	80.2585	126.384	103.215	88.1653	97.6116	108.55	88.947	91.8127	122.366	89.9605	96.7447	92.7906	95.3923	95.4916	104.818	73.7258	96.8882	106.352	97.7257	116.274	100.801	93.7963	113.073	101.64	110.27	93.985	77.7606	125.404	74.8079	43.5519	106.755	58.2173	79.1936			PIM-1 4a	97.1764	271.501	74.157	75.0672	26.2975	49.8642	91.823	101.882	101.184
	Dorsomorphin	84.5544	69.0001	80.4781	65.9868	84.6611	65.8423	64.4791	64.7499	82.9199	80.9691	105.242	87.169	80.6948	62.3884	58.4834	91.7091	81.8721	81.1527	90.9411	94.5923	76.774	88.4061	71.0274	110.975	44.3285	80.6732	86.2851	79.0374	70.1732	79.7412	78.2696	111.852	79.062	123.301	90.6739	92.058			Dorsomorphin	130.643	98.0303	236.257	219.127	111.666	39.0838	219.149	76.7948	168.884
	Embelin	88.6246	65.6738	81.3566	96.792	71.8108	72.5279	61.6501	88.4082	88.6584	103.348	79.7898	86.1104	62.5746	84.9784	103.107	80.0868	76.1501	95.4594	61.3957	70.6497	92.0826	69.6941	92.8475	95.146	99.0704	79.1529	72.1069	87.4052	87.8052	82.2545	57.7457	47.9586	61.737	112.706	63.4633	53.3803			Embelin	164.956	231.74	100.308	28.0101	143.99	81.0996	229.205	112.488	69.8209
	FH535	70.1858	40.5432	70.997	64.8967	81.8426	65.544	38.6463	84.3948	73.0748	66.8418	60.0307	68.5935	50.3454	80.1065	76.4186	45.5495	66.1994	77.5499	79.4765	99.1662	105.126	44.1153	67.3801	96.2793	77.8793	67.8326	83.4029	76.5865	78.5748	78.0761	35.6992	34.1108	19.4851	50.5552	40.3826	23.1465			FH535	228.36	187.691	205.859	55.7019	141.443	78.5233	1085.94	117.838	130.313
	GSK0660	80.9096	76.261	81.6196	67.3526	101.024	91.0464	75.6019	87.0687	94.639	103.887	100.408	105.416	95.3358	93.5139	101.498	93.5031	88.7925	86.8218	60.2374	107.624	75.2621	97.391	84.2087	96.6988	110.257	83.2894	79.5337	88.4887	100.999	109.17	89.8651	87.6874	81.3574	94.315	83.6218	131.589			GSK0660	178.584	166.306	91.1321	241.519	122.824	242.266	84.1081	45.6876	96.6264
	GW0742	74.5062	98.2746	96.8067	89.9674	101.393	90.0727	97.3216	84.248	104.505	85.8139	122.714	105.548	97.3281	100.371	83.059	80.8873	98.2032	98.3121	76.278	122.94	111.779	93.5179	90.325	87.8912	97.0005	108.631	75.3398	82.5131	70.3072	100.575	98.102	82.2404	72.376	100.794	73.7669	105.022			GW0742	197.735	103.243	103.987	167.416	77.6993	93.5014	79.8567	78.6955	75.1433
	GW441756	115.118	99.8918	106.972	81.8034	117.159	83.7808	110.378	118.552	97.3049	96.1688	98.8335	104.878	115.409	113.985	110.276	90.0021	76.7131	136.805	98.7572	99.7707	73.588	86.7237	94.7168	123.64	119.94	93.2009	95.5468	118.427	103.509	95.4738	75.7622	2.27171	93.5242	128.719	96.1781	119.03			GW441756	94.7524	60.9428	154.044	33.1423	81.4676	30.7154	117.351	18.6414	61.8929
	GW2580	85.5488	120.496	88.9841	96.404	86.6595	101.326	88.1426	108.927	118.025	94.8991	114.148	101.535	108.793	101.22	103.67	101.485	95.6836	95.0663	169.049	72.992	96.0304	106.863	100.653	108.973	97.6804	108.198	83.4087	135.551	91.3862	101.789	80.9237	104.558	103.702	100.031	97.3583	118.824			GW2580	174.686	157.881	101.211	70.307	133.581	67.7254	29.3909	36.5196	70.4086
	GW9662	75.2285	73.9824	99.6529	76.2186	61.251	65.0296	85.4526	99.1207	94.2351	80.4329	111.51	57.4444	97.8493	116.595	91.4436	82.6171	74.7893	133.79	76.9341	119.641	101.436	99.9068	82.747	95.2538	88.182	92.619	67.3628	91.4051	78.0337	92.9621	91.4189	94.5249	97.3165	108.016	78.0125	105.737			GW9662	260.034	257.142	224.648	118.569	120.582	105.526	68.2114	85.9982	77.4283
	HIF-1i	84.2076	94.5662	77.9659	77.5638	90.7424	84.3212	91.4062	66.1429	86.4226	85.0994	84.635	95.3426	78.538	90.7017	92.6783	93.9531	100.595	73.9003	83.4418	155.093	89.9174	100.79	101.5	114.297	115.2	98.6204	108.287	96.3917	99.2595	106.411	105.761	98.486	107.863	95.1469	127.922	95.0968			HIF-1i	138.619	96.5622	149.709	58.2564	103.038	213.63	112.12	44.5496	84.518
	JZL184	84.832	98.0681	93.4969	119.799	82.2078	73.3415	101.496	122.483	107.204	104.938	84.8708	127.484	92.7725	107.204	110.973	91.9879	98.0363	92.5282	121.78	96.1557	102.097	107.639	102.458	96.5665	94.6011	97.5198	103.384	106.794	109.285	120.662	69.4649	99.3844	100.763	129.856	101.882	100.605			JZL184	230.188	25.865	71.2102	90.5236	98.5702	187.133	95.715	57.9959	101.006
	KU0063794	88.223	105.728	109.239	65.2091	80.926	108.97	97.1686	125.187	117.917	106.896	114.175	91.1005	92.4624	112.827	100.997	108.187	110.843	104.134	84.419	38.6946	139.629	78.2978	97.2679	70.9448	113.513	85.3328	85.2691	93.1037	80.8566	86.1741	102.298	91.8902	108.153	92.9922	111.133	106.308			KU0063794	123.21	35.9868	33.3695	34.6469	77.3074	53.9777	119.974	38.5165	34.329
	KU55933	78.8097	88.8626	77.4414	86.2015	97.0847	73.3723	70.011	88.154	84.7886	90.2097	99.5008	100.752	101.35	81.6814	107.899	81.6861	81.3608	101.787	42.2667	49.4658	78.9735	101.433	103.482	99.495	94.0028	81.2692	98.4282	94.2879	76.582	98.0058	111.37	108.524	82.0943	89.5877	53.781	97.0354			KU55933	166.481	228.356	255.562	69.8918	57.0566	405.285	46.2533	112.813	99.097
	L779450	43.9164	29.6118	53.8122	60.2795	72.1299	66.87	64.4727	63.8969	88.9191	47.5767	76.0374	102.913	86.8758	48.1149	63.0679	83.1725	88.7319	96.1461	105.268	81.053	71.5168	83.9657	93.6309	75.8438	52.3602	23.8038	78.4165	77.7358	74.5206	98.2894	69.4202	96.2368	92.5468	68.7347	80.4705	61.5769			L779450	566.568	256.979	631.884	74.9607	60.1834	211.107	326.473	93.384	189.502
	LFM-A13	84.7603	78.6047	84.5841	104.95	82.3335	105.243	78.6065	102.518	94.6661	109.119	118.236	80.298	110.107	105.311	81.5102	104.445	94.4318	117.587	80.3056	33.587	116.291	108.467	103.14	117.791	107.324	112.993	101.816	95.4886	90.5618	84.2867	78.278	116.02	111.271	113.651	120.202	125.425			LFM-A13	148.812	193.617	85.039	215.274	134.558	97.8071	144.185	86.2277	124.069
	LSN415169	93.1563	63.4637	92.7368	103.897	79.8383	81.0874	71.3135	82.9761	92.4263	88.5229	114.346	123.926	109.18	121.697	102.78	90.5897	82.0947	99.2817	87.8397	73.4139	85.9133	93.2035	89.8576	98.6476	110.671	107.128	80.2541	88.2922	79.4645	98.4462	65.2391	74.666	91.3877	83.026	81.0741	83.5709			LSN415169	104.545	159.873	85.9364	57.988	98.6763	103.862	108.98	39.9509	120.006
	NVP-TAE684	75.4261	79.483	72.1971	73.811	94.5122	84.8367	77.4442	86.6208	53.9563	93.9234	100.594	124.989	94.3941	86.6674	89.2989	78.4759	78.6872	100.507	75.7831	108.692	75.8574	88.4528	85.0702	115.04	97.5477	62.9229	101.62	99.6627	74.1513	77.7791	86.2658	80.8233	76.952	68.0295	78.1343	77.7463			NVP-TAE684	309.888	31.9129	184.066	146.924	134.652	121.333	200.707	110.217	248.256
	PD173074	76.8349	115.428	100.933	92.1069	86.4459	107.949	84.4334	107.335	90.3494	92.8397	75.5096	78.017	88.959	95.1594	102.975	94.2914	119.693	117.769	86.0406	111.457	91.0699	99.3696	84.4244	107.241	89.2762	88.8301	86.6766	88.3441	97.7543	93.0494	97.2682	73.0319	79.682	87.6704	78.8626	103.931			PD173074	132.905	98.8879	56.2966	130.822	117.172	54.4884	92.0463	169.422	81.7739
	pioglitazone	88.8622	73.3314	88.1421	80.5243	89.5749	97.7901	91.8058	94.0064	130.34	96.4296	83.0899	82.6983	94.4538	107.623	110.987	85.4338	107.954	127.037	102.568	41.6329	103.745	90.6038	94.0696	79.8498	95.7099	95.4411	103.454	81.9048	104.017	94.2064	104.948	78.3008	87.1386	105.204	90.5013	111.061			pioglitazone	177.825	103.77	62.5099	67.3375	167.444	105.261	141.091	102.584	88.3786
	QS11	51.7575	68.3274	82.7685	50.5544	97.3516	79.6995	45.1948	80.5177	102.661	85.2381	56.0802	86.9735	82.6058	77.2132	70.2214	81.8644	62.0833	87.6151	77.1074	92.754	53.7549	55.5269	70.7233	58.7187	50.8256	90.271	42.9777	56.925	92.6518	99.0572	101.603	87.3856	63.9281	108.174	74.915	80.5785			QS11	574.762	334.109	46.0857	119.174	127.456	193.73	171.962	82.3414	44.883
	SrcI1	74.4311	56.3012	60.6065	66.8267	99.609	69.2167	69.1975	84.4785	102.659	71.5532	111.696	80.6954	86.3864	81.6785	88.5331	84.5311	83.9881	128.28	112.788	176.79	51.9972	83.9192	72.0414	91.5538	83.9202	85.6466	79.9173	134.623	88.6934	89.1027	95.3216	70.7101	71.0052	91.7923	62.8608	66.1323			SrcI1	438.526	202.738	218.184	202.85	63.5551	148.714	168.47	85.6154	84.327
	T0901317	82.7157	94.0031	100.38	67.2152	71.773	86.5758	93.0937	111.441	109.67	89.0026	9.52539	82.2536	94.1816	104.196	100.383	94.0113	79.6039	101.101	73.4352	38.3421	92.212	82.1187	87.189	86.1516	82.2045	97.3716	92.8817	95.0295	85.5108	82.6103	85.1956	85.2768	78.4227	111.095	96.5237	112.806			T0901317	191.039	80.9505	54.5104	44.8171	105.845	198.159	78.2657	39.662	100.029
	TCS401	88.1307	96.6708	85.3833	80.1985	93.7694	84.145	91.2133	83.9786	112.459	81.4896	99.1379	108.764	84.7934	84.1552	93.7332	86.3557	82.4529	163.194	114.535	122.429	93.365	95.8682	100.963	125.04	102.813	93.7829	87.3019	91.8021	79.0946	83.1824	116.654	85.4778	81.6993	97.0221	83.4184	101.447			TCS401	122.407	183.672	159.711	135.222	93.0642	61.165	170.409	118.422	115.467
	Tie2i	90.9659	115.505	113.951	92.2882	98.8368	119.996	96.3715	107.127	99.1527	102.007	109.247	113.302	104.849	101.402	107.67	88.8479	87.6691	104.463	117.22	37.7142	91.522	106.166	90.9343	81.934	114.605	98.0568	91.9695	128.351	93.3988	107.217	73.6534	80.9159	81.0356	128.269	85.6215	97.9875			Tie2i	110.121	175.683	18.3632	58.7541	89.6723	107.227	57.6028	110.024	64.1775
	U73122	64.5735	94	85.2349	79.2388	89.758	71.9476	74.2014	80.0947	69.2244	98.5717	80.7935	73.1256	87.1803	107.243	71.3592	91.641	99.91	79.2259	91.0596	32.6958	38.3631	94.4041	100.812	93.6358	88.5211	100.951	56.5527	90.43	63.6478	103.656	105.816	87.601	96.9694	66.9747	83.6671	83.1069			U73122	336.282	40.4766	79.7176	285.125	64.4848	85.8413	107.119	144.858	99.8172
	vasastrol	73.3353	95.5181	82.414	98.458	93.7493	66.9913	98.3303	91.7042	87.8315	112.349	66.3088	84.9525	118.327	82.2965	90.5659	96.9394	97.872	111.525	89.2236	102.063	72.7238	105.354		102.178		97.0412	115.291		95.5104	40.1079	91.8313	104.827	95.9771	97.0941	121.66	89.5858			vasastrol	309.745	637.333	156.208	183.574	43.6332	153.654	118.556	108.445	111.038
	Wnti	43.5361	8.31374	26.7845	26.6335	26.2342	39.0412	7.79569	21.1457	6.95335	30.6182	25.8881	29.7181	21.6426	25.5615	45.3143	26.2792	49.2294	52.4688	10.5905	93.8704	12.204	22.4812	40.1765	33.0214	21.841	10.5425	33.2812	21.346	12.6755	8.63752	65.8155	44.5623	33.5447	43.7196	38.0868	53.9713			Wnti	400.187	457.652	2576.35	226.21	193.051	329.571	1869.25	5290.92	3417.53
	XAV939	71.3306	75.559	93.9253	68.9001	132.169	73.4684	93.3024	55.9467	84.1654	84.9558	75.7572	96.599	91.3165	103.034	86.7886	83.3031	94.7745	102.705	90.4121	117.933	76.173	99.6297	84.7198	80.4348	98.7832	110.696	88.3818	78.9649	86.1562	85.209	103.18	110.167	95.2429	100.475	91.5314	90.0842			XAV939	434.8	161.137	93.5688	196.745	63.8642	105.081	76.8892	26.3344	89.01
	Tanespimycin/17-AAG low	169.647	40.8274	116.384	163.723	79.7654	227.067	67.7019	98.7449	54.0275	81.7977	240.002	120.09	128.823	110.994	101.45	52.4119	163.723	59.2873	218.182	98.0799	109.732	128.806	101.834	100.909	66.4108	44.8041	87.5767	114.119	102.09	73.7425	77.8034	80.144	94.3887	106.62	100.234	82.6887			Tanespimycin/17-AAG low	169.647	40.8274	93.1363	163.723	79.7654	227.067	67.7019	44.8955	54.0275
	ABT263 low	80.1123	59.2679	118.311	584.373	97.7633	136.238	167.265	86.1595	140.901	294.065	86.4307	194.878	112.8	70.3419	670.445	127.307	584.373	186.27	186.883	27.9592	128.7	43.9887	177.071	162.962	103.481	106.134	66.5564	257.754	372.221	221.174	24.6773	27.0609	59.4662	8.43865	73.1321	69.8696			ABT263 low	80.1123	59.2679	68.7147	584.373	97.7633	136.238	167.265	214.389	140.901
	Veliparib/ABT888 low	264.379	115.875	87.1594	123.035	150.124	95.4463	76.7084	82.3264	178.327	90.4139	71.8461	223.633	65.407	101.97	80.1914	39.7593	123.035	209.265	209.478	89.7718	109.224	41.484	45.8798	58.0121	87.059	101.928	95.3928	106.679	169.573	125.258	105.471	100.447	90.1392	88.9492	89.9626	70.883			Veliparib/ABT888 low	264.379	115.875	46.6368	123.035	150.124	95.4463	76.7084	120.199	178.327
	selumetinib/AZD6244 low	319.264	76.6848	107.577	284.708	84.5085	179.783	57.8156	101.098	116.791	30.8123	82.7066	177.197	31.8534	106.515	169.551	118.462	284.708	137.002	75.9065	95.561	156.38	94.1492	123.899	34.2458	127.49	73.6006	91.6849	262.467	209.543	46.7533	108.516	97.3847	108.362	84.5177	102.423	92.5016			selumetinib/AZD6244 low	319.264	76.6848	37.7853	284.708	84.5085	179.783	57.8156	45.6774	116.791
	Bexarotene low	124.827	74.2615	94.0148	102.254	29.9936	161.408	91.2635	110.989	62.6074	110.824	43.9559	52.9384	230.74	121.328	78.4618	85.1997	102.254	39.3975	139.336	107.712	113.994	81.7447	163.4	34.7787	41.3294	72.6041	99.5646	44.2031	129.052	104.721	91.1131	98.2013	93.9853	134.395	94.9135	90.9493			Bexarotene low	124.827	74.2615	43.2361	102.254	29.9936	161.408	91.2635	62.4105	62.6074
	BI78D3 low	185.253	81.4287	95.4228	268.74	113.908	52.0886	81.1763	92.6565	122.456	106.738	81.6402	196.551	46.9375	92.7216	79.7809	109.258	268.74	24.233	102.392	92.5707	89.8812	91.1868	175.861	92.4816	207.045	37.3983	86.2876	124.598	104.39	85.7264	96.2796	80.2909	81.2306	89.643	87.3768	85.6832			BI78D3 low	185.253	81.4287	85.1964	268.74	113.908	52.0886	81.1763	74.7586	122.456
	Bortezomib low	78.672	72.1428	114.36	90.2048	182.695	291.408	188.303	76.1591	112.838	88.1442	98.9459	165.977	129.102	98.8525	88.4312	305.178	90.2048	37.4214	96.0176	89.4675	84.2561	96.3202	89.0174	84.9394	213.634	48.9384	52.5811	341.593	94.5034	83.7614	58.8461	39.7497	77.5802	87.3093	35.5874	77.2333			Bortezomib low	78.672	72.1428	71.0885	90.2048	182.695	291.408	188.303	90.9526	112.838
	CHIR265 low	72.1308	114.602	77.8171	263.58	116.766	169.433	79.9856	79.5756	119.68	529.101	259.568	73.1924	74.0314	92.1681	200.022	158.626	263.58	180.568	130.056	72.7132	138.752	106.396	96.6294	99.8755	103.534	57.8761	92.914	139.074	246.259	182.112	83.0673	81.7537	96.1056	62.8786	78.6282	67.2709			CHIR265 low	72.1308	114.602	104.472	263.58	116.766	169.433	79.9856	87.0477	119.68
	cisplatin low	53.6413	38.5755	95.4815	144.613	89.9149	31.5994	87.1888	111.562	170.518	60.6898	63.4739	81.2802	123.254	98.6663	68.6717	217.407	144.613	144.536	92.1289	89.1947	40.9637	80.9327	82.3494	55.5359	65.9259	69.3572	86.574	36.2444	62.135	39.636	92.1244	103.362	117.299	122.186	99.4175	96.2644			cisplatin low	53.6413	38.5755	170.288	144.613	89.9149	31.5994	87.1888	35.4801	170.518
	CX4945 low	135.323	88.7287	83.0786	221.751	41.8602	170.322	158.124	92.2518	93.605	73.8887	76.7019	63.0761	61.5234	117.606	84.286	66.4317	221.751	112.077	236.292	103.03	200.661	179.442	78.2123	62.2828	62.8091	46.5973	92.5796	70.7228	389.035	52.6189	101.806	56.5609	92.1233	123.232	75.9195	91.6756			CX4945 low	135.323	88.7287	97.8552	221.751	41.8602	170.322	158.124	200.231	93.605
	Darinaparsin low	47.9783	67.2023	119.62	104.193	71.8482	160.861	84.4275	101.081	47.747	70.75	92.5522	83.6038	131.229	87.9841	100.995	91.6931	104.193	85.9113	145.161	109.727	55.7844	42.0103	122.327	77.8127	49.0229	83.7414	99.1959	203.352	12.7727	114.153	115.442	91.6978	69.6778	83.7639	98.629	88.8124			Darinaparsin low	47.9783	67.2023	101.944	104.193	71.8482	160.861	84.4275	34.2639	47.747
	dasatanib low	130.164	92.1019	90.3903	122.55	152.666	162.7	65.951	90.2226	181.103	123.511	60.4762	68.6828	108.565	104.885	272.6	90.5691	122.55	105.333	64.1712	73.4996	32.0515	43.3457	95.7405	32.8874	81.0487	196.204	81.6831	96.9342	63.3693	173.803	98.2423	114.158	111.679	123.349	108.021	62.7856			dasatanib low	130.164	92.1019	59.9597	122.55	152.666	162.7	65.951	92.1304	181.103
	decitabine low	85.6956	62.4634	103.13	156.8	89.6818	174.686	51.1688	93.9438	61.8788	153.982	68.238	48.1319	96.9674	149.994	35.0094	162.225	156.8	14.6155	188.78	89.795	189.782	67.9474	162.003	31.2674	197.776	82.601	86.6829	94.3998	13.5764	92.6323	78.9725	106.396	88.6109	118.241	89.0824	83.886			decitabine low	85.6956	62.4634	59.1218	156.8	89.6818	174.686	51.1688	58.9874	61.8788
	Docetaxel low	561.897	75.7728	54.1906	579.729	178.356	120.17	521.984	45.7311	2156.89	127.273	88.4117	79.0799	167.556	67.9605	100.513	57.5817	579.729	3345.81	151.452	55.8398	180.529	304.425	553.274	342.885	217.755	636.804	67.6489	139.748	366.132	341.351	75.3504	49.1353	64.1396	59.1645	47.095	84.1243			Docetaxel low	561.897	75.7728	150.02	579.729	178.356	120.17	521.984	151.47	2156.89
	Dovitinib/CHIR-258 low	119.276	39.3022	110.366	158.701	87.0131	42.1366	57.9597	101.698	195.962	105.554	131.71	410.554	84.827	95.5957	74.4265	73.4427	158.701	160.686	114.321	88.9968	92.1277	116.725	73.7804	59.4249	146.442	21.8365	102.827	56.3006	100.418	68.1816	120.484	92.5405	104.583	104.126	102.39	91.6588			Dovitinib/CHIR-258 low	119.276	39.3022	73.6608	158.701	87.0131	42.1366	57.9597	27.2448	195.962
	ENMD2076 low	48.9474	79.7154	113.091	93.8084	53.1437	31.6058	152.085	104.09	62.1279	104.373	139.4	132.285	118.009	93.0514	72.3516	64.3359	93.8084	133.092	42.8643	101.526	64.2336	117.139	112.679	68.111	73.1604	103.569	118.866	111.172	36.4201	62.2566	106.53	96.5833	104.245	110.122	112.019	101.128			ENMD2076 low	48.9474	79.7154	71.8862	93.8084	53.1437	31.6058	152.085	133.094	62.1279
	Enzastaurin low	181.329	78.8296	88.0051	181.372	105.51	55.3256	72.7084	115.39	100.184	29.2675	125.318	42.0917	132.295	97.1909	75.9248	109.184	181.372	104.83	65.0673	96.0765	94.8077	58.6238	94.7729	103.707	143.476	88.5527	100.155	56.3324	136.994	124.352	84.0938	86.8289	91.2556	112.789	92.1781	101.315			Enzastaurin low	181.329	78.8296	184.755	181.372	105.51	55.3256	72.7084	30.0151	100.184
	erlotinib low	36.1509	154.734	95.4399	28.1184	112.351	42.0257	77.2053	103.603	141.194	103.619	30.785	105.905	131.771	104.484	83.598	114.907	28.1184	33.6105	38.4215	97.1998	79.2914	89.7373	78.5134	77.4634	57.2696	118.577	100.451	119.095	209.582	63.6645	138.953	110.709	119.372	98.1929	96.1325	109.954			erlotinib low	36.1509	154.734	21.2953	28.1184	112.351	42.0257	77.2053	167.15	141.194
	etoposide low	60.8256	32.7549	108.24	118.655	220.933	90.6967	102.743	91.1242	137.945	101.117	87.6348	119.98	51.933	80.9065	42.8444	130.842	118.655	75.8081	168.369	99.2861	53.3471	137.378	66.1516	70.3774	80.979	108.371	99.9909	105.627	81.9161	77.0442	89.9909	102.153	110.242	80.4567	102.974	89.174			etoposide low	60.8256	32.7549	37.5539	118.655	220.933	90.6967	102.743	76.0157	137.945
	everolimus low	312.045	604.417	72.323	122.057	130.723	145.655	193.56	68.1858	111.471	107.395	124.467	77.1256	140.942	87.4464	97.1564	88.3268	122.057	447.605	84.6739	78.1942	193.113	61.1294	27.6094	100.107	402.125		76.6871	242.528	153.331	189.059	92.1386	73.4823	12.2219	60.3985	82.1489	89.4342			everolimus low	312.045	604.417	112.408	122.057	130.723	145.655	193.56	50.7941	111.471
	FK866 low	29.6021	69.4086	127.247	137.547	217.469	29.8444	2964.86	99.9152	47.4252	67.5764	127.842	11.4627	143.338	104.706	155.453	108.467	137.547	113.743	231.878	101.188	201.577	190.844	515.382	75.8019	63.9805	576.654	84.561	65.9674	120.607	219.506	100.362	35.9367	94.0549	104.923	24.0537	18.9174			FK866 low	29.6021	69.4086	47.9167	137.547	217.469	29.8444	2964.86	103.991	47.4252
	fludarabine low	170.974	91.7568	29.2865	188.471	133.634	92.6619	119.12	100.119	197.778	408.453	47.4781	350.01	64.1044	44.2467	71.0626	62.3363	188.471	3159.6	76.8722	93.4043	100.156	91.1172	137.913	1047.77	16214.8	314.809	108.393	113.491	245.384	95.2592	89.9696	85.0218	99.4727	14.6989	114.125	89.9797			fludarabine low	170.974	91.7568	1110.37	188.471	133.634	92.6619	119.12	69.1861	197.778
	fingolimod low	76.3386	77.3421	83.3256	113.712	82.6594	50.3779	61.9046	97.6222	40.29	63.4552	80.8202	98.6239	121.735	96.0917	163.886	127.971	113.712	280.612	87.529	89.7017	201.502	42.7191	112.102	41.8971	89.6327	86.9432	90.4266	111.33	80.4854	123.502	92.2454	74.9556	94.2655	93.5978	85.3598	105.55			fingolimod low	76.3386	77.3421	48.7826	113.712	82.6594	50.3779	61.9046	177.39	40.29
	Vismodegib/GDC0449 low	219.647	121.745	78.7298	133.114	118.381	52.8946	134.37	90.1839	242.625	93.1894	90.94	27.9241	62.5896	93.6314	120.552	144.116	133.114	56.7011	214.101	93.3205	34.0841	180.159	172.149	54.9829	81.5183	187.218	85.3697	99.9573	120.55	46.6281	96.7803	104.599	103.052	95.2441	94.316	87.964			Vismodegib/GDC0449 low	219.647	121.745	34.4201	133.114	118.381	52.8946	134.37	76.8083	242.625
	gemcitabine low	70.793	49.5625	106.905	36.347	70.2663	322.998	114.498	101.457	99.3026	67.8365	133.754	68.9164	89.4131	100.382	73.9909	44.5522	36.347	27.0418	89.6284	64.3383	102.212	81.8264	57.5992	171.975	142.993	63.3188	76.9301	116.927	89.7779	92.5341	58.6457	79.3827	69.927	117.142	69.5375	92.8208			gemcitabine low	70.793	49.5625	38.0228	36.347	70.2663	322.998	114.498	34.1371	99.3026
	IMD0354 low	108.093	83.7529	87.3423	98.0545	87.9809	70.6687	187.585	89.6955	452.994	177.797	76.381	48.3583	66.6642	95.2433	85.8091	37.5412	98.0545	184.183	46.5432	113.577	39.0584	385.803	105.223	22.0992	76.8881	50.381	87.1628	72.1931	63.1902	102.23	89.0863	86.9946	110.734	96.3156	85.0852	84.1824			IMD0354 low	108.093	83.7529	93.0783	98.0545	87.9809	70.6687	187.585	102.969	452.994
	ruxolitinib low	177.046	107.838	107.119	101.099	124.084	47.2022	135.672	89.5732	39.5861	104.605	120.942	154.658	170.908	101.021	75.5294	39.6224	101.099	161.652	134.757	100.111	102.292	39.6061	78.1347	43.2587	76.6959	110.508	97.686	171.528	151.971	129.199	71.1054	70.9523	89.0339	83.7871	100.955	95.4191			INCB18424 low	177.046	107.838	25.298	101.099	124.084	47.2022	135.672	154.664	39.5861
	Indole-3-carbinol low	53.035	153.619	105.025	48.1894	108.965	128.81	75.9856	119.672	136.511	71.3071	53.5996	23.7037	101.261	112.013	76.7889	59.769	48.1894	64.3897	73.7563	110.814	95.8724	41.6664	72.895	101.551	67.5883	59.7504	106.034	91.9034	58.2331	85.5569	113.067	74.7823	109.982	125.468	97.3486	81.568			Indole-3-carbinol low	53.035	153.619	38.7035	48.1894	108.965	128.81	75.9856	57.882	136.511
	lapatinib low	85.1937	152.847	120.215	90.7333	142.148	105.507	175.37	104.308	157.454	149.895	359.588	104.362	124.696	68.1209	71.7671	58.8461	90.7333	72.1397	87.5525	114.503	147.927	43.1044	125.015	39.7805	60.4981	74.2487	94.1711	228.032	590.937	135.215	98.4041	80.5788	95.3543	91.211	87.652	84.0034			lapatinib low	85.1937	152.847	67.6259	90.7333	142.148	105.507	175.37	2058.65	157.454
	lenalidomide low	164.809	96.0305	98.6685	142.585	36.9372	89.7698	178.987	104.401	130.459	87.7322	192.94	78.5859	58.3372	110.033	67.5637	43.6707	142.585	142.712	81.8752	86.5953	285.456	89.4634	54.8256	76.2037	134.042	38.2035	88.9986	293.693	132.449	58.9432	103.944	79.0694	105.325	99.225	73.5816	80.3293			lenalidomide low	164.809	96.0305	36.6195	142.585	36.9372	89.7698	178.987	33.1744	130.459
	Lestaurtinib low	84.8962	37.7994	104.516	147.805	88.1245	101.904	53.7837	95.9446	86.4215	127.47	51.2325	59.6356	114.951	89.3606	74.2761	184.009	147.805	126.239	67.3667	88.4558	50.6339	42.4638	18.7127	40.289	63.3214		80.3322	219.549	89.0671	151.142	108.761	111.42	84.097	99.9083	96.7957	106.623			Lestaurtinib low	84.8962	37.7994	77.7843	147.805	88.1245	101.904	53.7837	36.0983	86.4215
	MK2206 low	76.1554	197.209	74.5874	129.882	226.075	54.1971	117.847	86.2604	27.8237	129.418	100.508	79.7513	37.1665	77.8959	89.834	38.1529	129.882	228.435	168.12	85.5233	60.7213	56.7779	65.5253	213.493	79.3426	114.12	80.3018	151.841	110.951	55.7824	113.442	77.2562	106.108	79.4804	94.2997	101.481			MK2206 low	76.1554	197.209	108.995	129.882	226.075	54.1971	117.847	120.453	27.8237
	nilotinib low	203.76	142.271	98.7051	155.53	88.2673	43.0052	90.8031	91.3849	86.6031	62.2898	76.1518	100.443	134.327	119.681	81.7903	39.4006	155.53	51.1296	99.2667	89.8224	103.693	122.544	126.145	108.799	50.5588	107.27	97.856	99.2849	44.454	122.481	92.6847	85.7763	88.9627	95.7436	112.318	92.3077			nilotinib low	203.76	142.271	82.3633	155.53	88.2673	43.0052	90.8031	75.7988	86.6031
	Nutlin-3 low	148.471	50.9585	133.361	67.8334	72.758	98.1152	85.7968	100.906	92.7616	116.132	71.4109	116.564	340.373	106.236	75.5488	206.35	67.8334	52.3185	191.235	129.267	55.3779	40.3968	59.2647	50.3693	72.1799	122.242	82.8012	106.458	62.4197	61.9957	99.7297	117.549	120.726	98.6158	90.0042	64.2225			Nutlin-3 low	148.471	50.9585	15.24	67.8334	72.758	98.1152	85.7968	34.3232	92.7616
	NVP-BEZ235 low	111.041	103.316	104.172	146.774	71.0399	44.7113	68.8527	102.77	118.562	91.3744	148.085	78.0348	231.87	92.4282	90.2188	63.3576	146.774	268.449	100.186	115.684	106.528	89.2897	48.3434	60.9703	55.8389	117.442	105.942	102.407	101.295	84.4988	126.081	88.2023	85.5825	99.3343	88.5471	87.3106			NVP-BEZ235 low	111.041	103.316	46.8246	146.774	71.0399	44.7113	68.8527	33.7008	118.562
	OSI906 low	100.505	159.161	101.161	512.791	136.115	203.134	130.392	114.778	211.708	105.45	111.75	65.0472	170.153	91.4419	85.3184	181.923	512.791	259.49	162.623	77.452	29.4564	88.2344	151.789	48.5943	97.4192	26.3491	83.0309	127.25	148.178	106.29	68.059	94.6288	103.598	67.416	84.1516	162.898			OSI906 low	100.505	159.161	140.637	512.791	136.115	203.134	130.392	60.3503	211.708
	Pazopanib low	171.566	143.096	98.9681	440.011	68.7932	141.433	94.4987	92.5093	152.697	145.95	150.149	156.419	28.6167	85.5958	76.4577	87.0284	440.011	90.8669	88.4718	91.4664	170.648	304.197	116.247	89.7983	123.35	74.5543	100.265	169.237	43.7467	96.2027	80.0202	55.0745	86.1203	92.4722	111.863	80.5473			Pazopanib low	171.566	143.096	20.5361	440.011	68.7932	141.433	94.4987	112.316	152.697
	palbociclib/PD332991 low	180.96	80.775	73.57	207.4	83.0031	68.5721	90.469	78.7639	114.918	37.2861	63.1796	81.7161	69.8404	83.1924	95.1917	131.248	207.4	127.974	143.513	76.9125	52.0699	119.238	76.5696	38.5227	175.878	87.9581	75.8475	117.846	50.2208	59.2235	85.2384	77.5715	105.605	85.0462	76.7738	76.5176			PD332991 low	180.96	80.775	27.6256	207.4	83.0031	68.5721	90.469	43.9724	114.918
	Perifosine low	167.498	73.2115	91.0231	94.0476	76.5709	56.8041	96.4888	90.1722	47.7468	237.628	49.0434	157.995	148.036	90.8851	75.6523	90.371	94.0476	40.7979	76.8025	96.8951	184.179	41.9169	69.7577	80.9856	52.6158	173.405	117.217	95.5632	232.112	111.551	115.33	84.9495	120.099	87.6668	110.456	108.866			Perifosine low	167.498	73.2115	44.6572	94.0476	76.5709	56.8041	96.4888	102.424	47.7468
	Crizotinib/PF2341066 low	47.0722	93.8827	85.5295	79.3853	68.3599	34.3556	134.485	115.37	123.09	142.502	77.0745	115.237	65.2541	106.353	145.146	61.9497	79.3853	86.1051	58.292	118.581	109.399	337.182	103.696	42.1868	147.114	241.737	119.247	87.8625	83.2951	113.424	91.16	104.557	96.6862	85.9073	100.685	125.989			Crizotinib/PF2341066 low	47.0722	93.8827	95.0511	79.3853	68.3599	34.3556	134.485	60.0406	123.09
	PF562271 low	97.8619	149.279	98.4061	94.5309	84.943	164.388	134.344	88.0478	81.7991	171.223	184.845	68.2136	59.1308	72.9833	155.65	109.325	94.5309	83.4921	84.491	78.6331	190.663	40.7209	128.421	35.5808	99.6381	161.565	92.0699	310.219	32.9833	159.087	73.4206	100.773	94.1647	106.65	99.8926	88.6074			PF562271 low	97.8619	149.279	82.6135	94.5309	84.943	164.388	134.344	52.4478	81.7991
	PLX4720 low	185.801	36.2927	87.2093	82.0043	56.1262	101.578	206.022	91.5866	63.1606	84.1273	65.8271	35.4099	192.044	94.9159	107.01	27.79	82.0043	374.893	20.2899	116.211	59.7499	232.548	120.968	40.0741	94.8091	80.02	110.016	87.4248	60.3945	208.008	109.277	98.8456	114.001	96.4133	107.899	105.184			PLX4720 low	185.801	36.2927	149.152	82.0043	56.1262	101.578	206.022	75.632	63.1606
	vatalanib/PTK787 low	111.872	41.4871	98.0288	114.534	127.882	162.44	144.158	88.751	98.7725	113.239	132.022	287.876	103.472	104.234	92.7785	99.3913	114.534	102.692	85.7381	88.7829	80.9935	45.7318	102.561	75.9987	104.263	62.656	82.8012	89.5481	103.387	124.466	69.1175	117.85	111.228	96.7504	90.1816	82.3987			vatalanib/PTK787 low	111.872	41.4871	82.9315	114.534	127.882	162.44	144.158	78.0484	98.7725
	RKI983 low	160.295	52.6467	133.007	91.7623	69.1594	70.9597	98.5736	87.756	123.63	41.4582	168.741	136.244	65.4098	87.2131	89.4215	31.6492	91.7623	91.5627	93.9047	103.901	55.3997	204.168	176.002	26.8535	53.5501	72.1089	107.414	99.4892	80.0475	135.87	98.8716	65.7472	94.3644	74.2454	108.422	93.0248			RKI983 low	160.295	52.6467	30.5611	91.7623	69.1594	70.9597	98.5736	78.9333	123.63
	sorafenib low	69.7093	72.4146	89.3999	68.3947	76.3805	63.087	101.187	95.4406	110.48	67.4153	53.9852	97.6978	56.2806	90.1324	70.5157	219.304	68.3947	43.2886	113.133	92.7913	94.7745	94.591	118.914	68.399	88.5653	169.992	109.761	83.9917	79.4602	67.9032	109.912	152.056	113.553	100.059	125.961	106.047			sorafenib low	69.7093	72.4146	90.936	68.3947	76.3805	63.087	101.187	96.7705	110.48
	sunitinib low	182.906	78.3086	105.506	36.6817	87.8315	304.862	107.207	129.982	131.091	46.1766	82.2696	55.7714	59.0209	110.536	79.6037	148.828	36.6817	104.233	51.6652	87.0061	129.884	42.5395	35.3046	73.3233	88.1531	120.48	112.865	83.5852	202.151	150.385	108.126	75.2797	91.5497	129.448	95.9517	93.122			sunitinib low	182.906	78.3086	77.0543	36.6817	87.8315	304.862	107.207	106.582	131.091
	temozolomide low	116.732	86.5737	83.8009	110.366	123.099	54.5687	69.7645	90.9128	138.726	120.368	135.692	35.821	99.2187	91.2382	252.264	229.845	110.366	155.347	77.4904	137.49	103.568	167.039	38.1654	87.8445	74.3848	35.8111	95.9239	101.257	191.509	150.621	93.5507	103.09	91.507	83.419	94.1069	81.1519			temozolomide low	116.732	86.5737	116.414	110.366	123.099	54.5687	69.7645	152.385	138.726
	Tozasertib/VX680 low	76.7281	46.0729	93.0306	51.3995	31.3137	27.2383	77.21	94.1794	76.1391	222.798	136.118	154.714	128.487	114.68	83.3422	186.927	51.3995	119.136	115.197	89.9	226.013	177.891	167.334	47.2287	475.308	108.358	106.137	258.789	736.919	97.3246	106.757	124.867	100.703	89.6139	107.687	82.1454			Tozasertib/VX680 low	76.7281	46.0729	58.2581	51.3995	31.3137	27.2383	77.21	706.078	76.1391
	Tideglusib/TZDZ-8 low	257.229	114.92	90.3134	119.707	135.837	135.888	149.263	92.0714	42.4351	79.3658	95.2661	55.8744	62.1385	115.209	63.6795	81.5854	119.707	120.581	156.31	103.578	23.7566	51.3553	172.761	139.695	80.5308	159.037	124.089	99.795	106.407	41.3816	91.4024	73.721	96.9866	109.822	99.2908	94.9425			Tideglusib/TZDZ-8 low	257.229	114.92	90.0163	119.707	135.837	135.888	149.263	60.187	42.4351
	vincristine low	65.5266	86.1943	93.2608	38.9754	136.62	223.848	99.6242	59.0451	137	416.486	131.506	156.376	66.4072	71.639	76.2038	26.2725	38.9754	117.464	43.0962	93.0556	106.747	115.054	105.84	245.252	110.339	161.51	66.2891	113.739	117.1	111.178	122.801	96.8521	91.6849	87.6048	102.497	62.2338			vincristine low	65.5266	86.1943	174.343	38.9754	136.62	223.848	99.6242	117.315	137
	stibogluconate low	39.2836	83.877	69.7306	60.3069	112.959	41.0659	125.256	95.3982	81.7931	46.5668	30.2548	155.678	155.273	134.016	80.0824	169.962	60.3069	90.3656	74.8982	102.28	133.806	276.799	80.3373	181.654	80.0688	121.282	94.4306	90.3407	92.4123	153.56	101.452	96.8568	111.63	96.7428	98.4167	88.2228			stibogluconate low	39.2836	83.877	116.587	60.3069	112.959	41.0659	125.256	145.22	81.7931
	VX702 low	62.7018	43.9436	114.005	227.671	31.0962	45.8854	96.9021	112.367	80.752	48.0786	194.664	126.533	121.242	94.1731	73.4508	211.398	227.671	42.3172	120.585	84.8338	28.0331	254.992	93.0824	41.803	81.8916	85.0015	126.537	171.988	59.2802	71.5832	94.0215	65.6589	97.9073	95.8241	97.9531	91.1434			VX702 low	62.7018	43.9436	35.6549	227.671	31.0962	45.8854	96.9021	30.8224	80.752
	XL147 low	123.043	78.0671	97.3908	125.615	72.8757	95.0552	109.424	107.759	35.1745	128.341	84.5352	62.5755	206.601	84.155	78.0519	84.3719	125.615	21.6246	48.6207	105.666	41.7252	44.1658	64.3762	103.9	27.784	143.592	106.601	53.0672	22.2038	72.8971	100.254	68.0612	81.8063	97.1714	64.4332	65.6931			XL147 low	123.043	78.0671	166.95	125.615	72.8757	95.0552	109.424	32.1405	35.1745
	YM155 low	137.538	155.978	100.054	161.578	199.54	152.574	18.9848	93.0563	65.3458	99.4386	157.316	32.0236	78.8815	57.199	78.2262	62.4774	161.578	161.082	194.569	86.5958	104.019	46.2904	85.1239	17.3358	57.8344	28.3244	86.6081	51.3507	50.475	114.059	98.5976	81.8778	99.7209	98.8374	71.9129	89.4751			YM155 low	137.538	155.978	81.2525	161.578	199.54	152.574	18.9848	37.2187	65.3458
	AZD7762 low	45.1785	116.241	91.9057	68.0827	93.9447	31.6948	53.3743	96.3866	26.5469	37.4073	32.0453	130.695	31.358	90.7091	120.651	66.3329	105.332	145.051	94.4361	104.35	46.8196	70.4619	94.2657	50.004	90.1005	56.891	55.4834	101.202	195.092	42.4232	94.9701	96.1656	99.7155	109.458	120.173	100.904			AZD7762 low	45.1785	116.241	61.7599	68.0827	93.9447	31.6948	53.3743	204.514	26.5469
	bivanib/BI2536 low	69.4349	210.858	67.0909	95.5009	44.5829	92.1614	94.5059	96.9466	206.208	285.391	83.2415	32.3361	101.841	50.2748	638.264	143.842	108.371	119.603	270.822	116.919	62.5335	44.0411	161.02	81.3366	83.7122	156.546	101.27	134.749	148.457	127.27	102.365	100.68	88.0528	29.9202	91.627	118.721			bivanib/BI2536 low	69.4349	210.858	112.804	95.5009	44.5829	92.1614	94.5059	196.401	206.208
	SNS-032 low	153.743	138.397	98.0247	104.149	57.9155	56.8467	62.4839	101.4	107.922	146.834	64.8411	116.804	198.461	96.5536	164.2	83.7438	140.952	96.3296	26.6135	107.73	149.904	80.7095	156.716	59.9296	139.602	118.712	100.147	83.6865	210.071	101.087	92.5059	95.9457	102.138	87.7447	83.7651	42.2143			SNS-032 low	153.743	138.397	57.9046	104.149	57.9155	56.8467	62.4839	198.821	107.922
	BMS536924 low	46.8505	48.6622	84.5258	79.6817	57.5331	74.9063	93.4061	97.2158	82.9943	46.1003	73.1623	110.17	103.475	87.4562	62.4207	37.752	156.816	153.387	85.7322	56.8882	37.3543	98.8007	189.335	250.04	118.588	157.641	87.5823	197.75	91.8869	98.0075	93.8422	94.8991	71.8009	81.1601	75.6032	82.2344			BMS536924 low	46.8505	48.6622	67.1521	79.6817	57.5331	74.9063	93.4061	64.0987	82.9943
	cediranib/AZD2171 low	73.2306	55.5831	88.8553	122.641	122.013	73.3403	80.3908	87.0375	70.4814	28.9865	48.907	340.058	99.9516	102.726	50.8475	121.822	126.522	75.7153	144.334	96.541	50.2707	46.9169	152.731	73.816	40.1015	108.138	86.3314	71.3919	38.5067	51.0193	94.5223	99.3454	109.248	82.5566	97.0541	126.267			cediranib/AZD2171 low	73.2306	55.5831	63.8801	122.641	122.013	73.3403	80.3908	112.506	70.4814
	CP690550 low	122.845	132.854	92.3918	59.8435	56.4362	149.897	145.454	99.9624	80.4577	138.91	92.8102	18.8864	95.8955	87.2924	68.9174	174.313	96.4113	71.7089	118.211	112.233	83.5542	46.4467	78.158	53.6689	255.426	109.502	124.166	99.6753	54.7234	210.415	93.9804	83.856	88.4194	101.491	94.6359	108.323			CP690550 low	122.845	132.854	122.87	59.8435	56.4362	149.897	145.454	68.5712	80.4577
	EX527 low	139.267	35.3747	117.249	56.9383	121.005	89.2227	93.33	92.6844	127.235	101.888	96.4463	58.689	112.616	88.4652	109.498	70.4115	49.5448	119.011	59.4873	89.3251	66.216	21.8472	141.279	71.692	146.106	135.522	118.873	89.2912	100.245	124.16	104.541	118.241	98.0814	114.101	113.021	140.049			EX527 low	139.267	35.3747	72.6157	56.9383	121.005	89.2227	93.33	51.3581	127.235
	GSK650394 low	137.526	71.4621	101.35	98.5932	83.3085	91.4761	110.484	87.538	139.916	112.428	121.738	47.2808	42.7612	89.9074	129.674	37.8868	324.53	135.744	41.876	73.6267	165.25	100.024	115.465	72.4046	218.593	129.92	96.8194	86.3096	59.2919	18.8619	56.1159	74.3318	74.5171	83.8294	54.0754	89.9662			GSK650394 low	137.526	71.4621	56.0046	98.5932	83.3085	91.4761	110.484	127.843	139.916
	IPA3 low	65.8699	119.184	100.297	136.43	90.6609	35.9468	71.4886	106.803	101.919	138.815	50.1142	21.552	34.0531	116.769	132.932	204.412	81.8503	45.2116	153.768	86.6074	74.7603	89.9671	25.9354	60.108	86.7768	84.8235	113.308	82.3413	97.3933	84.289	111.32	84.7286	90.6993	101.593	84.7183	127.064			IPA3 low	65.8699	119.184	226.372	136.43	90.6609	35.9468	71.4886	77.0151	101.919
	MK1775 low	308.814	42.8047	94.8718	32.1121	106.832	56.0221	15.3575	73.0898	37.5676	129.465	85.6741	90.4791	32.0401	88.9653	27.3523	125.764	34.549	159.219	116.293	82.2844	271.801	186.066	52.7035	78.0203	86.9358	130.907	68.7473	138.511	39.6069	62.7388	91.3351	104.515	124.03	69.1737	101.653				MK1775 low	308.814	42.8047	179.487	32.1121	106.832	56.0221	15.3575	100.841	37.5676
	nilutamide low	19.0829	43.9515	107.788	71.8864	91.5447	76.939	88.2198	112.692	104.582	35.1661	54.962	57.2588	96.4072	97.9763	65.6298	67.5829	71.5223	29.3171	41.8475	102.854	171.309	329.204	87.0774	71.729	190.878	75.8898	116.828	100.525	77.351	170.368	102.79	119.707	125.501	107.586	104.055	89.1028			nilutamide low	19.0829	43.9515	52.6597	71.8864	91.5447	76.939	88.2198	119.478	104.582
	tipifarnib low	228.457	148.513	85.0346	60.5172	128.066	97.3496	102.355	77.8012	136.8	75.2672	109.572	143.027	70.6951	84.549	90.7654	71.0572	178.09	140.335	74.6163	92.4031	180.253	196.971	95.7532	81.3341	104.266	191.713	104.651	104.463	119.426	62.8518	87.3597	92.6297	92.332	79.4744	102.965	88.9469			tipifarnib low	228.457	148.513	66.7503	60.5172	128.066	97.3496	102.355	134.895	136.8
	OSU03012 low	165.472	133.109	40.8677	94.1251	151.233	72.354	135.445	102.526	68.3326	144.626	126.015	45.0284	278.261	46.4029	112.135	139.254	97.8248	3645.22	77.7094	104.222	94.7076	251.165	50.3624	161.159	176.818	117.646	103.362	102.374	187.613	76.7927	97.726	95.2964	62.6436	54.2842	72.2026	79.6092			OSU03012 low	165.472	133.109	138.889	94.1251	151.233	72.354	135.445	133.713	68.3326
	PF04217903 low	152.037	167.319	104.405	95.2322	42.2541	167.283	67.6559	101.87	49.2298	23.9525	67.1347	61.4482	103.572	98.4548	110.077	34.744	85.747	71.5595	107.186	107.669	106.464	42.9414	131.908	71.339	88.7307	95.404	103.164	92.5532	264.018	50.757	95.728	112.538	109.291	98.7858	99.0772	19.716			PF04217903 low	152.037	167.319	54.366	95.2322	42.2541	167.283	67.6559	89.7162	49.2298
	Midostaurin/PKC412 low	93.3506	36.7081	86.7516	83.2958	177.755	56.4567	100.637	91.9845	72.1474	85.4641	29.1857	157.816	135.828	99.2446	160.818	77.6389	79.9978	62.291	85.0592	83.9706	103.946	31.2434	38.5437	61.3228	84.8012	71.2775	94.3955	52.6684	138.178	109.268	76.6443	71.9234	85.8935	96.5017	73.6282	36.1389			Midostaurin/PKC412 low	93.3506	36.7081	65.4292	83.2958	177.755	56.4567	100.637	107.151	72.1474
	Tamatinib/R406 low	44.9324	70.2379	99.4466	127.997	75.2816	137.326	131.473	92.0738	103.117	34.8252	61.4496	170.029	168.01	109.777	181.032	67.088	73.3368	87.9775	42.749	74.3564	359.071	101.724	119.44	65.0169	95.48	93.9681	101.681	150.779	57.314	156.158	129.994	110.729	95.0577	86.6623	84.7284	101.049			Tamatinib/R406 low	44.9324	70.2379	57.0767	127.997	75.2816	137.326	131.473	139.587	103.117
	SNS314 low	56.3724	161.148	95.3339	65.8297	112.882	36.7102	59.2504	108.198	135.873	182.759	94.4759	137.174	387.273	105.557	73.458	63.3033	59.8921	100.515	52.9206	100.16	99.2522	56.2477	103.433	114.897	93.286	177.236	93.4011	106.376	91.4327	106.433	101.493	81.2047	126.509	103.811	89.1296	103.565			SNS314 low	56.3724	161.148	59.539	65.8297	112.882	36.7102	59.2504	95.0282	135.873
	STA4783 low	80.6507	53.7041	103.643	216.842	143.594	47.6154	180.948	71.1636	159.117	170.59	109.771	99.1836	28.1287	95.4845	136.165	66.8813	76.5407	7650.01	68.3604	45.0232	46.9695	184.115	116.045	115.284	210.734	45.4708	64.5514	95.3515	43.1791	148.568	12.6064	50.7691	53.8441	85.5808	28.2493	102.764			STA4783 low	80.6507	53.7041	54.766	216.842	143.594	47.6154	180.948	168.562	159.117
	SU6656 low	118.435	33.1684	111.773	163.337	111.07	110.307	109.274	111.045	104.048	99.9191	53.4082	92.2691	63.4169	120.078	106.295	62.8884	21.562	116.233	68.6764	91.7158	132.122	88.0546	118.103	53.1689	80.0908	42.8696	97.2321	202.429	49.4161	112.347	88.9816	106.298	105.203	83.1328	90.8031	97.5978			SU6656 low	118.435	33.1684	50.7823	163.337	111.07	110.307	109.274	117.577	104.048
	JNK5a low	243.661	39.3128	104.393	140.104	64.5827	81.34	90.1645	95.8073	82.9607	69.401	107.6	413.489	131.107	99.254	79.7467	47.0434	101.009	189.194	85.1254	93.1839	32.5956	95.2285	79.4368	64.5433	90.9798	49.3464	97.492	69.5038	148.304	115.802	106.405	91.3685	89.6044	83.9224	97.9927	92.8435			JNK5a low	243.661	39.3128	36.2482	140.104	64.5827	81.34	90.1645	206.819	82.9607
	vorinostat/SAHA low	69.1881	549.428	94.7695	187.493	182.889	132.483	102.303	123.599	95.9923	76.4671	57.2467	23.4323	62.4551	68.5885	109.846	256.916	138.063	36.4098	167.711	109.723	302.175	85.2079	107.842	64.0756	79.246	95.6587	107.934	95.7471	46.6939	132.683	102.527	91.2221	88.5223	104.1	95.8686	100.525			vorinostat/SAHA low	69.1881	549.428	59.8936	187.493	182.889	132.483	102.303	49.5161	95.9923
	ZM336372 low	95.1995	55.4049	96.9956	167.251	205.057	104.422	64.0759	97.5442	74.2267	62.0613	178.117	85.7445	66.3096	90.9587	103.091	121.158	91.1852	107.825	101.808	82.6028	161.605	336.44	181.368	70.6512	94.6312	100.677	109.486	96.3612	60.8758	88.602	75.0162	102.304	101.327	95.9812	96.9495	99.9783			ZM336372 low	95.1995	55.4049	58.519	167.251	205.057	104.422	64.0759	60.4483	74.2267
	A769662 low	103.66	79.0901	106.411	78.6757	170.94	28.2741	75.638	110.857	115.317	19.336	119.224	256.105	90.404	88.4641	100.12	89.1065	74.2758	48.6692	97.9252	95.02	193.395	45.884	47.9636	69.1664	161.322	89.2061	111.44	68.7265	55.0573	76.2016	97.0244	84.6036	92.144	112.704	105.649	67.16			A769662 low	103.66	79.0901	136.477	78.6757	170.94	28.2741	75.638	46.4089	115.317
	AS252424 low	87.2007	310.376	100.22	74.0803	105.071	41.3558	107.277	108.472	199.647	91.375	71.4801	62.5627	120.747	95.1609	276.134	53.9858	74.0974	58.228	209.122	90.0519	73.1781	155.057	141.202	166.803	129.882	77.0539	92.512	70.249	66.1698	74.7946	93.5066	88.9335	105.699	83.3054	93.0287	75.172			AS252424 low	87.2007	310.376	72.4539	74.0803	105.071	41.3558	107.277	170.746	199.647
	BID1870 low	59.9286	36.6641	88.1142	78.8502	140.768	41.0397	129.942	115.249	71.0825	118.707	199.183	110.253	39.737	102.161	67.3853	3.76835	93.4953	19.6061	78.412	121.6	119.026	170.29	115.196	110.98	64.351	150.125	130.204	113.603	78.7845	65.1109	104.069	89.9342	109.603	87.3324	96.939	87.5625			BID1870 low	59.9286	36.6641	41.2042	78.8502	140.768	41.0397	129.942	142.849	71.0825
	C75 low	145.609	49.5289	106.773	78.2821	119.515	27.0665	142.302	93.02	39.2337	89.1469	55.5686	64.3927	109.746	91.8051	140.336	44.5569	221.114	16.0817	76.4056	90.6094	198.433	68.0127	142.59	81.5092	69.1005	217.23	83.2277	130.035	223.005	59.8313	74.2343	93.7769	60.2995	94.0217	73.6477	109.185			C75 low	145.609	49.5289	136.016	78.2821	119.515	27.0665	142.302	110.616	39.2337
	PIM-1 4a low	148.62	105.678	98.2062	185.343	36.3148	34.04	111.355	98.4754	114.379	100.827	63.3077	195.162	165.078	112.749	90.4846	81.949	65.0976	188.635	243.939	103.414	156.34	59.7152	95.7394	64.5358	45.8269	102.999	116.951	43.2414	87.1469	101.156	101.967	84.6488	99.8881	107.021	79.0546	87.1919			PIM-1 4a low	148.62	105.678	73.9399	185.343	36.3148	34.04	111.355	69.6588	114.379
	Dorsomorphin low	165.563	100.584	93.2738	82.837	83.7742	84.2801	85.4006	103.745	77.6902	175.869	87.1204	136.821	119.577	114.299	46.5815	22.8831	129.209	43.1358	53.6413	93.7659	40.1144	45.6664	45.4647	43.2736	36.0565	42.1518	120.915	68.1935	44.2648	81.5516	81.9817	93.4079	100.959	88.1643	84.4211	101.112			Dorsomorphin low	165.563	100.584	233.55	82.837	83.7742	84.2801	85.4006	165.301	77.6902
	Embelin low	15.3436	49.7975	93.8326	81.5042	61.0417	6.91296	111.313	101.224	37.2845	44.2547	86.7244	255.198	192.127	92.0461	80.7787	32.2851	94.2917	391.993	69.3887	88.5835	68.3544	38.0036	97.1899	77.8782	72.2498	95.7028	117.175	76.1509	119.539	68.4104	82.2745	93.6202	92.5818	95.5958	81.6686	29.8456			Embelin low	15.3436	49.7975	154.773	81.5042	61.0417	6.91296	111.313	67.7676	37.2845
	FH535 low	146.521	95.6586	107.093	544.771	113.323	16.0945	66.283	90.7378	68.8649	83.2756	120.291	80.6371	150.208	87.4555	48.2196	44.4386	46.951	82.2394	148.336	88.1188	56.0389	171.328	154.186	598.496	292.809	88.4116	98.2444	155.168	156.828	109.888	53.1705	17.2357	35.6481	93.3285	29.2672	183.724			FH535 low	146.521	95.6586	135.609	544.771	113.323	16.0945	66.283	56.6992	68.8649
	GSK0660 low	51.2835	169.071	85.7949	160.037	153.06	34.6302	126.383	98.8338	50.2195	52.5054	230.305	61.6693	36.581	103.263	97.2591	9.61858	40.5236	188.784	101.212	98.5628	63.3355	114.555	98.531	68.2665	61.2222	82.545	110.994	66.9196	147.93	111.023	90.2303	92.1877	98.2004	92.5619	66.7935	96.8997			GSK0660 low	51.2835	169.071	56.4242	160.037	153.06	34.6302	126.383	138.812	50.2195
	GW0742 low	61.4477	92.5389	120.136	34.6001	96.525	11.267	47.3785	113.36	200.914	102.918	52.209	59.1172	109.272	117.244	122.054	66.3355	121.405	189.489	28.4611	101.804	146.945	55.8743	91.5159	35.4593	81.4303	98.5307	108.822	209.809	91.6705	106.07	101.087	81.1223	102.953	106.718	87.7103	13.403			GW0742 low	61.4477	92.5389	30.2213	34.6001	96.525	11.267	47.3785	627.13	200.914
	GW441756 low	243.902	86.1085	113.003	306.5	87.6991	21.2532	96.7301	107.45	101.479	51.8129	167.193	175.094	55.2022	72.7204	85.4882	153.391	61.6745	77.5987	47.2298	83.2695	62.9793	158.046	47.8185	285.681	65.1524	16.7366	120.924	66.7798	60.2651	148.981	102.659	107.307	101.556	86.8789	95.4908	67.6129			GW441756 low	243.902	86.1085	64.2581	306.5	87.6991	21.2532	96.7301	63.841	101.479
	GW2580 low	92.168	116.89	104.467	33.6401	21.2892	9.32026	135.883	109.393	99.7694	41.3026	180.366	44.4175	28.8738	95.4372	60.2013	93.2387	72.3134	54.0765	246.968	100.84	77.1785	62.3603	180.846	33.9684	54.2469	155.581	108.78	118.856	27.3469	118.481	91.6695	113.309	107.684	104.16	78.6082	124.12			GW2580 low	92.168	116.89	139.018	33.6401	21.2892	9.32026	135.883	68.9774	99.7694
	GW9662 low	76.9633	96.0777	117.202	84.3548	99.8749	41.0517	181.379	113.035	95.0964	196.469	126.859	112.97	133.247	105.605	123.136	68.0047	84.9595	10307.7	177.659	96.6919	66.879	36.9977	71.4572	36.683	151.914	59.6038	106.113	73.357	59.9373	64.5795	97.1325	75.0448	91.8351	98.1736	84.5469	105.794			GW9662 low	76.9633	96.0777	61.9561	84.3548	99.8749	41.0517	181.379	364.119	95.0964
	HIF-1i low	44.6191	16.4059	86.5098	162.205	109.312	12.5029	59.2307	103.186	79.1973	81.4694	77.8672	74.0657	55.4044	97.6982	79.1876	45.5213	188.055	257.97	128.175	89.621	67.6952	210.901	194.822	143.024	148.214	178.903	95.5498	134.145	120.525	93.1985	100.51	102.063	85.6501	88.6941	84.8056	124.687			HIF-1i low	44.6191	16.4059	167.874	162.205	109.312	12.5029	59.2307	99.7182	79.1973
	JZL184 low	133.889	119.181	87.0007	70.7753	143.989	67.0517	79.9376	89.5658	186.097	295.534	111.16	74.5727	60.4249	165.849	50.9367	35.3494	36.8972	36.0757	31.9042	85.6692	72.3778	117.813	118.815	47.7379	40.9147	111.944	85.9119	72.6105	58.1622	106.428	94.1395	84.9415	92.6107	125.702	89.4528	69.0107			JZL184 low	133.889	119.181	55.6422	70.7753	143.989	67.0517	79.9376	229.765	186.097
	KU0063794 low	152.015	31.6603	91.1626	236.114	165.716	16.6054	136.785	110.121	126.129	101.713	60.716	78.2235	60.8924	116.265	125.402	58.6195	34.2206	39.3243	117.406	90.3408	56.5532	42.6463	30.2712	55.4991	111.828	39.0795	85.8771	66.994	89.8681	93.8586	128.101	93.4623	0.507066	85.6018	106.265	78.4545			KU0063794 low	152.015	31.6603	79.6528	236.114	165.716	16.6054	136.785	53.3935	126.129
	KU55933 low	260.672	125.83	91.1996	304.663	99.0318	25.3021	78.4725	103.503	253.036	128.693	98.3899	65.3216	82.5471	89.0218	51.8632	81.2473	92.6868	282.981	45.4451	95.9503	36.4591	61.6579	188.329	29.996	89.1165	82.6392	89.3437	57.2649	138.437	130.897	102.387	109.154	85.9943	87.1141	89.4352	95.3955			KU55933 low	260.672	125.83	39.8103	304.663	99.0318	25.3021	78.4725	231.963	253.036
	L779450 low	100.723	140.243	91.7153	274.182	100.152	27.3486	112.49	111.828	103.928	138.695	82.2757	132.999	19.2016	113.921	38.2541	52.0625	140.875	111.423	69.886	86.2951	48.2859	78.2781	124.365	202.328	94.7193	64.3763	93.851	169.491	109.55	66.15	95.648	100.793	93.2939	111.641	99.4302	74.2039			L779450 low	100.723	140.243	79.1729	274.182	100.152	27.3486	112.49	230.029	103.928
	LFM-A13 low	143.951	121.467	87.5879	65.228	66.854	27.8946	99.5422	110.297	77.0392	121.172	157.493	71.2908	47.1399	102.631	285.308	21.8037	121.771	188.125	282.969	87.9621	159.159	141.075	142.207	76.4578	65.1403	101.2	103.312	94.3818	147.624	82.2977	82.8769	86.842	128.454	97.9329	96.7924	73.4731			LFM-A13 low	143.951	121.467	82.9037	65.228	66.854	27.8946	99.5422	62.1926	77.0392
	LSN415169 low	99.816	101.198	101.706	122.248	42.3113	57.9928	26.3782	91.861	107.596	126.502	77.481	64.0146	61.5986	112.107	98.5246	56.1457	111.665	22.8474	150.274	82.6781	59.6436	127.034	116.972	31.2165	60.6417	56.0104	103.56	148.187	173.935	52.3876	97.2159	75.9617	90.9576	86.4454	98.3453	95.772			LSN415169 low	99.816	101.198	47.5969	122.248	42.3113	57.9928	26.3782	20.3658	107.596
	NVP-TAE684 low	100.088	147.609	83.4304	86.8435	82.3085	11.6685	63.4495	92.9224	84.0344	100.278	104.616	35.8245	43.8709	82.6159	135.384	107.038	155.998	20.7818	59.1531	90.2984	33.7778	65.1391	144.125	63.0056	35.4134	126.717	103.954	28.2964	38.7505	73.9716	106.824	98.0941	101.606	64.6536	88.2536	98.6425			NVP-TAE684 low	100.088	147.609	87.035	86.8435	82.3085	11.6685	63.4495	126.551	84.0344
	PD173074 low	94.7084	107.142	101.971	67.4319	69.6952	30.6349	125.356	97.445	81.9648	29.0282	87.8342	50.7754	93.9237	96.9186	86.6625	142.504	22.0491	39.1982	109.467	93.6821	88.4318	63.6185	115.283	36.0177	37.0153	77.541	109.446	227.309	80.1293	109.243	94.9384	122.438	94.417	112.766	79.0737	106.196			PD173074 low	94.7084	107.142	71.2103	67.4319	69.6952	30.6349	125.356	105.593	81.9648
	pioglitazone low	70.1865	61.3494	85.743	73.4889	60.8537	27.7279	94.329	96.7252	140.906	71.8586	88.8134	81.3724	74.2135	113.035	92.6608	56.0154	77.2286	85.4823	81.2586	110.386	76.3827	46.6031	218.338	175.141	171.991	88.2668	93.155	72.6771	69.5752	52.3957	108.179	91.4118	106.817	91.7622	94.1253	84.1808			pioglitazone low	70.1865	61.3494	84.6875	73.4889	60.8537	27.7279	94.329	106.379	140.906
	QS11 low	91.313	76.7823	88.791	108.393	50.86	37.7886	128.37	103.297	77.7193	103.648	181.326	188.408	28.8072	90.6242	92.8578	80.7585	101.194	31.0974	179.014	106.77	49.5957	48.9702	58.8177	91.8778	110.947	49.5803	79.6229	47.6793	252.325	197.377	117.008	60.5748	55.8994	123.789	77.1617	114.508			QS11 low	91.313	76.7823	54.5203	108.393	50.86	37.7886	128.37	99.6108	77.7193
	SrcI1 low	87.35	173.415	92.2158	77.4885	51.4725	42.9747	14.0323	118.251	178.183	157.57	90.6435	45.269	38.0377	108.367	81.4006	15.2563	69.0236	483.623	114.736	92.0827	91.2969	143.919	104.96	85.1616	82.4057	107.318	75.6008	63.1315	103.81	79.2234	122.181	70.7202	85.8716	94.4546	79.0153	120.043			SrcI1 low	87.35	173.415	78.7432	77.4885	51.4725	42.9747	14.0323	130.522	178.183
	T0901317 low	61.2966	69.8064	88.0689	76.3366	138.156	67.3732	54.3748	85.5845	89.147	42.0463	79.1993	56.0178	247.375	81.2443	91.2096	38.2108	114.256	24.9024	78.4463	90.8747	42.8557	66.3355	57.5178	32.8484	193.449	41.7576	108.326	36.1462	310.278	69.407	87.3108	75.9035	82.2389	100.347	85.1816	127.185			T0901317 low	61.2966	69.8064	247.353	76.3366	138.156	67.3732	54.3748	60.1132	89.147
	TCS401 low	126.166	113.957	90.461	158.27	85.876	23.9972	129.227	91.859	51.414	51.1541	42.0414	177.766	154.364	78.9805	170.354	57.4104	178.26	81.1127	45.5221	88.767	78.0736	146.879	143.091	39.5197	66.4574	94.5054	87.8435	74.3469	155.563	50.8126	134.262	113.136	99.5834	93.0852	76.6022	95.2134			TCS401 low	126.166	113.957	53.5138	158.27	85.876	23.9972	129.227	224.028	51.414
	Tie2i low	125.129	40.1684	92.9678	135.787	54.1891	35.6717	120.897	106.797	114.859	116.12	257.409	60.2209	112.879	66.794	70.8982	15.475	14.3651	45.0967	25.7491	115.8	49.4716	87.3801	75.89	189.406	180.858	80.6017	84.4323	79.3227	25.4551	109.284	106.76	99.3472	96.952	97.9494	101.496	90.8039			Tie2i low	125.129	40.1684	78.1062	135.787	54.1891	35.6717	120.897	64.2312	114.859
	U73122 low	102.408	126	82.0012	194.591	82.0635	46.4062	78.103	85.2013	80.9609	80.2068	184.011	107.302	74.3276	84.4266	228.768	28.1635	49.9419	2699.28	35.2429	91.4049	378.463	48.0674	124.505	30.5481	79.1322	390.251	98.8585	69.2767	121.494	37.7778	65.5659	89.2119	124.972	70.2668	89.6844	81.1455			U73122 low	102.408	126	88.5519	194.591	82.0635	46.4062	78.103	60.3836	80.9609
	vasastrol low	63.6645	32.6211	93.0946	217.057	102.011	17.6802	69.8594	106.364	148.091	35.8966	115.918	32.6382	100.795	106.866	153.49	730.816	158.947	67.8386	49.8479	107.105	75.9938	92.0328		51.5238		157.19	113.979		83.7365	19.7648	99.7459	114.832	90.4376	99.128	104.653	117.863			vasastrol low	63.6645	32.6211	77.9998	217.057	102.011	17.6802	69.8594	96.7387	148.091
	Wnti low	602.686	1602.67	56.4965	250.252	170.574	52.056	110.071	55.3479	1007.44	732.63	205.89	108.782	122.532	66.3683	120.347	6.80923	509.68	19.7031	230.966	78.8145	424.593	24.4537	153.478	304.94	117.78	77.7001	73.0883	267.609	398.741	54.0327	75.1907	66.3197	96.0146	36.8125	39.6229	41.4251			Wnti low	602.686	1602.67	64.2638	250.252	170.574	52.056	110.071	148.725	1007.44
	XAV939 low	94.7899	92.3972	101.405	86.0748	29.7225	15.6655	85.1972	64.9967	85.6027	180.136	44.8374	58.7289	108.745	111.51	47.2316	168.304	91.1042	37.2405	89.8799	76.0409	277.576	216.34	57.8122	124.182	59.1012	134.441	80.8699	70.8104	45.0737	54.7916	94.6806	75.4372	118.34	96.2817	99.1269	91.764			XAV939 low	94.7899	92.3972	71.6075	86.0748	29.7225	15.6655	85.1972	316.617	85.6027
[truncated: 27 more columns]

## Sheet: Combination Drug Data
Cell Count (% DMSO control)	Drug 1	Drug 2	Drug Combo	UACC62	SkMel28	WM3526	SkMel5	COLO829	A101D	G361	WM1716	A2058	WM115	RVH-421	LOXIMVI	IST-MEL1	WM451Lu	C32	MEL-HO	UACC257	A375	COLO800	WM1745	RPMI7951	IPC-298	MZ2-MEL.	SkMel30	501Mel	SkMel2	WM3619	LB2518-MEL	MeWo	COLO792	CBRC014	CBRC017	CBRC016	CBRC013	CBRC008	CBRC034		Bliss Synergy	Drug 1	Drug 2	Drug Combo	UACC62	SkMel28	WM3526	SkMel5	COLO829
	Tanespimycin/17-AAG	Veliparib/ABT888	Tanespimycin/17-AAG + Veliparib/ABT888	48.5052	32.8248	69.7245	87.3205	92.3067	73.3935	63.0468	73.7237	53.2031	27.5925	95.6946	162.074	62.0058	69.491	54.0139	91.6307	101.583	91.3074	42.8003	66.1487	28.3122	83.9339	117.233	83.3986	109.203	82.3235	48.1168	53.7775	83.4927	63.9402	100.437	88.0957	83.9285	58.5711	61.2054	56.5813			Tanespimycin/17-AAG	Veliparib/ABT888	Tanespimycin/17-AAG + Veliparib/ABT888	-12.1575	49.1689	-1.42514	-5.38759	-30.2517
	Tanespimycin/17-AAG	CHIR265	Tanespimycin/17-AAG + CHIR265	61.4778	31.3876	43.06	35.7693	52.8213	54.2317	23.6054	64.0439	47.6459	10.9914	36.5081	104.46	51.7178	32.3203	35.6698	67.7064	83.8123	89.4154	59.8744	30.8625	11.3027	46.5863	35.775	69.9355	99.0696	48.6429	40.6145	12.2226	65.4447	12.6082	115.934	73.5738	61.6921	21.8194	42.8329	36.9794			Tanespimycin/17-AAG	CHIR265	Tanespimycin/17-AAG + CHIR265	-33.1251	0.835906	-7.39985	-0.191507	-7.06854
	Tanespimycin/17-AAG	Darinaparsin	Tanespimycin/17-AAG + Darinaparsin	52.4141	44.4253	49.8165	34.6074	58.9717	61.0917	51.5622	54.4842	55.5586	22.6713	47.8084	87.3427	47.2952	45.1774	27.9451	70.2713	77.0192	71.4188	83.6122	57.1813	13.514	80.4979	88.8471	78.1927	1.30667	74.7114	52.9582	56.4854	41.9468	57.7916	79.2101	95.8811	79.3929	45.6394	44.551	51.7174			Tanespimycin/17-AAG	Darinaparsin	Tanespimycin/17-AAG + Darinaparsin	-11.3807	14.393	14.8163	24.7552	-1.12557
	Tanespimycin/17-AAG	dasatanib	Tanespimycin/17-AAG + dasatanib	55.3443	66.6857	72.4512	69.4907	57.6557	61.5226	59.0875	99.2895	67.0267	26.1437	80.9057	41.1169	46.1757	84.9575	21.9488	74.807	98.4556	77.2759	58.7042	11.7178	8.51909	86.1542	60.761	104.578	100.943	93.2766	33.1056	75.003	82.5155	39.9097	63.1375	98.7393	96.4762	61.1437	66.5823	42.8649			Tanespimycin/17-AAG	dasatanib	Tanespimycin/17-AAG + dasatanib	-5.21283	11.8116	9.98677	-6.92621	-10.186
	Tanespimycin/17-AAG	erlotinib	Tanespimycin/17-AAG + erlotinib	30.3715	26.2708	71.7548	49.656	60.7005	68.3734	44.7217	84.5438	66.9328	28.6527	61.1346	120.367	74.0894	66.207	13.0652	68.1897	89.8186	112.424	91.2493	37.4558	14.4959	44.9828	57.3522	76.7467	109.76	67.0684	62.7067	29.9621	49.4261	24.7407	127.694	97.5149	76.7006	64.475	56.1859	79.0313			Tanespimycin/17-AAG	erlotinib	Tanespimycin/17-AAG + erlotinib	5.39453	37.8132	3.54124	21.1049	-1.80097
	Tanespimycin/17-AAG	Indole-3-carbinol	Tanespimycin/17-AAG + Indole-3-carbinol	78.5299	57.6153	80.1991	72.5678	87.905	73.8525	69.4583	87.6541	86.8324	26.6314	112.196	126.356	80.4255	76.7358	18.0309	76.7127	96.4498	105.565	80.9409	52.1922	21.6631	92.0596	101.647	100.035	83.8198	79.0936	62.2377	75.6647	79.2346	75.0802	111.739	101.105	85.09	67.5154	50.6657	67.3236			Tanespimycin/17-AAG	Indole-3-carbinol	Tanespimycin/17-AAG + Indole-3-carbinol	-18.4479	128.032	24.5828	53.5588	-5.57764
	Tanespimycin/17-AAG	lenalidomide	Tanespimycin/17-AAG + lenalidomide	41.738	31.253	68.2699	62.6549	78.9192	63.3511	78.1673	88.5335	63.5349	30.1671	85.0186	77.1705	75.3235	59.1899	16.2441	101.079	108.892	140.257	133.02	71.1125	19.6538	98.7899	110.798	89.8133	80.4808	87.4913	52.684	80.6443	64.2996	75.6518	165.951	103.317	79.2969	56.0316	61.9036	52.7016			Tanespimycin/17-AAG	lenalidomide	Tanespimycin/17-AAG + lenalidomide	2.53188	24.6921	-7.60544	35.8133	-18.3669
	Tanespimycin/17-AAG	palbociclib/PD332991	Tanespimycin/17-AAG + palbociclib/PD332991	36.8896	36.3373	39.769	45.2269	82.6201	62.3353	55.6233	33.4557	77.9713	25.4259	76.5231	99.0092	44.3182	48.897	17.1441	84.8929	68.9696	65.4679	76.498	54.4764	23.1715	59.6116	66.5073	59.5168	86.2049	61.0699	53.2305	50.4602	55.6259	47.0533	111.173	105.558	94.5586	27.7552	33.7626	56.0868			Tanespimycin/17-AAG	palbociclib/PD332991	Tanespimycin/17-AAG + palbociclib/PD332991	-2.06147	5.74656	13.4033	26.2717	-13.7274
	Tanespimycin/17-AAG	vatalanib/PTK787	Tanespimycin/17-AAG + vatalanib/PTK787	69.3516	60.8271	71.8132	58.5101	50.0735	56.8046	32.3054	75.6063	74.731	35.0957	64.5482	94.2807	61.019	70.4503	37.2892	49.3661	71.2256	85.1732	61.2257	36.8387	20.7975	60.6279	60.7956	92.0272	80.0515	74.1837	49.3003	68.7712	67.3421	48.5965	46.4001	80.84	60.8165	64.6285	61.2623	72.5721			Tanespimycin/17-AAG	vatalanib/PTK787	Tanespimycin/17-AAG + vatalanib/PTK787	-28.1386	39.5509	-10.3198	2.80563	-2.78045
	Tanespimycin/17-AAG	temozolomide	Tanespimycin/17-AAG + temozolomide	61.9547	38.6495	85.7125	68.6812	92.1671	82.9801	71.8865	58.6474	21.3327	27.5388	63.0389	86.4211	73.3478	75.352	27.9985	96.4553	98.8954	93.2833	187.637	62.8999	24.0482	92.8536		76.6971		97.9725	47.003		76.1897	100.562	96.0697	87.7423	94.2758	56.6403	51.1895	59.1532			Tanespimycin/17-AAG	temozolomide	Tanespimycin/17-AAG + temozolomide	-34.9953	-5.4129	-14.8071	24.019	-31.1531
	Tanespimycin/17-AAG	XL147	Tanespimycin/17-AAG + XL147	54.8175	55.8371	76.5636	59.5999	98.5243	88.6782	63.8172	78.2928	78.2047	32.6249	96.4873	96.4905	65.178	105.258	9.52952	66.4416	62.7776	71.6391	112.739	77.5612	34.5122	69.8027	92.3515	75.4342	98.3351	79.7734	51.3752	74.7253	82.6223	64.1627	52.2573	37.2578	49.7898	77.7175	34.4943	37.5156			Tanespimycin/17-AAG	XL147	Tanespimycin/17-AAG + XL147	-12.1048	41.5518	-11.948	31.6426	-35.8409
	Tanespimycin/17-AAG	YM155	Tanespimycin/17-AAG + YM155	58.195	31.5204	33.3665	38.3686	83.3494	73.9561	71.6003	56.6043	21.2413	29.7071	90.7365	55.2579	42.2313	27.6094	45.7492	82.7503	26.903	84.5831	38.082	80.6617	38.0563	45.4919	27.5416	66.6515	117.419	40.5245	36.3142	27.1297	28.0681	51.9698	126.193	94.2914	80.3552	84.5721	55.1297	89.6375			Tanespimycin/17-AAG	YM155	Tanespimycin/17-AAG + YM155	-30.6186	37.5323	-10.8277	-10.5721	-20.6846
	ABT263	Tanespimycin/17-AAG	ABT263 + Tanespimycin/17-AAG	48.6626	54.8905	67.418	71.0828	77.8448	26.9952	49.4239	62.3572	86.4257	24.9749	52.1809	72.2489	42.6875	51.5465	24.427	66.1588	32.1199	58.6181	30.7099	6.35468	8.11177	86.4256		54.4282		77.1169	39.6146		83.7745	15.1992	18.0687	24.0346	23.852	20.0261	7.56809	20.3799			ABT263	Tanespimycin/17-AAG	ABT263 + Tanespimycin/17-AAG	-11.003	23.0122	23.1834	10.4883	-17.2252
	ABT263	Veliparib/ABT888	ABT263 + Veliparib/ABT888	54.93	63.4441	78.2962	78.335	68.7514	45.25	65.7552	58.8942	78.4011	55.5667	70.9052	52.2036	78.5281	74.5793	87.5646	61.1482	41.4325	74.2627	25.2504	1.71915	51.0113	81.0732	76.9519	70.6865	98.0417	71.5614	69.6617	61.326	77.4886	14.4548	29.5527	29.6999	17.1097	26.8004	70.7368	34.1188			ABT263	Veliparib/ABT888	ABT263 + Veliparib/ABT888	-12.15	2.82186	16.385	-11.17	-7.70851
	ABT263	selumetinib/AZD6244	ABT263 + selumetinib/AZD6244	37.4987	56.553	46.315	71.7847	84.3021	46.5565	51.0388	63.2104	101.02	56.523	46.5359	92.2782	84.6811	76.4281	84.7952	57.8542	47.066	79.9066	34.4314	4.96168	67.4986	44.7664		27.5872		38.1615	32.0547		71.7836	12.1661	20.0033	7.93906	6.89643	9.72593	1.01972	23.4017			ABT263	selumetinib/AZD6244	ABT263 + selumetinib/AZD6244	1.45734	-12.8164	16.3777	-19.5737	-11.5815
	ABT263	Bexarotene	ABT263 + Bexarotene	98.7512	65.4907	72.876	73.3197	61.8305	45.1123	52.7103	54.9243	88.9196	114.835	40.8495	77.5488	69.1982	84.5361	98.6767	57.4935	38.2496	61.0464	37.3791	11.513	38.0872	68.6805	68.128	58.3627	110.201	74.3128	64.3607	82.7619	99.3624	14.1102	29.7856	21.4253	11.5114	22.9658	1.64767	17.1861			ABT263	Bexarotene	ABT263 + Bexarotene	-51.2826	19.0615	61.1145	19.5451	9.49509
	ABT263	Bortezomib	ABT263 + Bortezomib	42.4655	14.139	11.6481	25.1124	7.36243	7.94619	1.15722	11.2148	11.4025	9.8883	7.09567	30.8481	9.54382	6.92734	14.8985	12.4135	44.1453	47.68	29.5036	6.33808	2.55544	6.05451	1.75789	9.43778	105.727	22.981	2.53058	1.66724	12.8942	3.52851	77.7105	11.766	8.40019	11.8996	1.79584	22.1879			ABT263	Bortezomib	ABT263 + Bortezomib	-3.97199	8.3288	20.9922	-9.38193	4.49923
	ABT263	CHIR265	ABT263 + CHIR265	39.913	4.36555	16.3068	27.049	29.2048	12.8827	2.3439	37.6843	29.8682	10.6006	3.47518	17.7034	62.8639	22.4543	22.8378	30.0739	26.6437	41.605	15.4968	8.11968	15.2623	37.7132	22.1327	34.6343	145.267	17.9252	23.2512	2.56339	48.6642	2.16376	18.3891	21.3508	21.544	12.554	10.1893	21.5179			ABT263	CHIR265	ABT263 + CHIR265	-6.54285	21.677	33.1277	2.11615	15.8017
	ABT263	cisplatin	ABT263 + cisplatin	45.3863	77.9343	66.6369	61.5761	89.8514	40.1708	69.2238	49.5658	78.796	70.2641	52.5698	73.8844	73.9396	87.7676	68.3131	64.4657	40.8688	67.3787	44.5628	3.62088	23.6271	85.2483	72.9773	57.7691	90.9695	61.785	66.8351	67.9073	66.5811	13.8741	12.6558	7.3148	31.1949	15.7771	14.7043	17.8187			ABT263	cisplatin	ABT263 + cisplatin	20.1474	-14.0376	23.6978	12.5426	-33.4191
	ABT263	CX4945	ABT263 + CX4945	62.6299	34.2178	53.7327	57.6926	37.7312	33.9018	33.222	56.2442	67.9917	32.3897	6.59507	26.3085	47.4187	66.6227	58.6796	25.6513	36.0898	39.1177	11.935	4.03978	18.6816	63.4513	39.4414	29.8303	129.532	53.8178	37.9691	69.6857	69.8475	2.92751	25.0764	10.6357	5.42117	25.7709	7.99572	30.3337			ABT263	CX4945	ABT263 + CX4945	-9.25094	12.0326	24.3088	28.8165	2.62052
	ABT263	Darinaparsin	ABT263 + Darinaparsin	50.2732	67.3885	84.1593	64.8413	87.594	45.7915	59.5073	43.0222	65.1857	52.0263	36.5863	9.14486	56.7081	54.359	73.354	57.4156	53.6261	84.3054	66.9648	4.2706	38.5803	80.1511	82.2492	66.3489	75.3543	72.4288	79.1907	59.5943	60.1281	11.5548	46.9684	31.5754	41.7267	37.5038	44.9952	44.5247			ABT263	Darinaparsin	ABT263 + Darinaparsin	-1.97826	-19.8525	5.43917	-16.1785	-30.6913
	ABT263	dasatanib	ABT263 + dasatanib	54.9443	66.4599	68.0467	51.2064	48.3082	41.5619	63.773	41.9571	66.5216	39.2216	47.4956	17.149	48.2028	67.9602	56.9317	43.0153	36.6661	52.1288	26.3967	2.67349	18.4673	87.5817	42.1867	77.5256	3.19743	90.2693	68.5798	76.7456	73.6753	3.88896	31.5621	55.1321	62.4004	22.6928	47.098	23.2787			ABT263	dasatanib	ABT263 + dasatanib	4.05876	-3.01971	46.2346	0.0812022	-1.61268
	ABT263	decitabine	ABT263 + decitabine	62.223	89.4939	97.0253	80.5854	81.0337	39.0231	71.3048	48.5658	82.159	57.5861	56.8469	26.692	61.263	84.2218	72.5399	45.8172	46.8461	94.3963	11.0405	5.17734	28.4375	64.648	53.4888	57.42	112.898	75.5074	71.6596	69.7305	58.5935	11.0898	31.8402	23.5625	30.4903	22.6794	11.1114	23.1064			ABT263	decitabine	ABT263 + decitabine	-0.733743	-32.4807	35.5457	2.54996	-21.9027
	ABT263	Docetaxel	ABT263 + Docetaxel	34.0184	7.07492	28.9226	28.8626	19.0313	17.3601	7.67226	23.3094	6.41337	12.6495	27.5748	17.0244	6.50752	10.877	31.3878	11.2247	38.0072	53.6816	100.563	2.34843	6.72192	27.6563	16.3337	27.2363	133.101	8.6737	32.4541	22.9042	12.3104	3.17117	26.4944	16.3861	16.4769	17.4017	35.1402	28.7283			ABT263	Docetaxel	ABT263 + Docetaxel	0.665883	5.1707	3.59895	-6.66305	11.8264
	ABT263	Dovitinib/CHIR-258	ABT263 + Dovitinib/CHIR-258	36.6661	24.0814	60.481	45.3877	47.2381	21.0369	38.4471	44.6379	23.8925	22.2337	46.509	33.1845	44.1293	85.9153	69.2452	42.2144	41.9752	27.0137	25.003	13.5476	21.3886	52.7013	6.19485	38.5133	71.6181	42.6373	46.0484	13.8428	36.099	1.49497	9.62483	17.0452	41.5417	13.4574	40.4563	20.1351			ABT263	Dovitinib/CHIR-258	ABT263 + Dovitinib/CHIR-258	15.4669	26.3162	26.5323	3.35564	15.4673
	ABT263	ENMD2076	ABT263 + ENMD2076	60.8751	69.515	71.2949	70.6981	79.923	40.2851	72.168	59.9921	84.6552	51.7779	41.7253	46.0098	72.0793	73.1649	68.5789	56.9361	37.4334	82.3548	14.3376	13.7928	38.3606	87.1311	77.1597	44.3958	104.204	64.9074	52.6998	58.5324	67.8844	5.60834	11.3048	13.3237	9.01563	10.3469	1.21549	14.0292			ABT263	ENMD2076	ABT263 + ENMD2076	-14.6727	-21.9284	76.0689	-2.28959	-14.404
	ABT263	Enzastaurin	ABT263 + Enzastaurin	72.5674	10.8301	76.989	89.3304	54.1539	50.5566	35.3757	32.7231	71.2997	92.0834	6.88841	44.4705	21.4604	42.786	52.3943	42.4324	33.4171	31.2987	20.7491	13.5574	11.4029	67.4073	69.7052	74.0839	11.194	16.3777	48.0154	17.6933	78.0956	8.33345	33.8896	20.5543	12.298	32.4156	1.63616	20.624			ABT263	Enzastaurin	ABT263 + Enzastaurin	-25.916	81.8012	20.0553	-16.5651	34.9111
	ABT263	erlotinib	ABT263 + erlotinib	37.4678	44.1734	63.3596	46.3026	67.171	20.3651	53.5192	46.4812	52.66	34.2195	29.2487	73.5136	75.966	93.7856	80.8463	42.3107	33.8433	43.145	17.5098	3.41746	21.3484	72.3633	67.5278	43.8724	106.554	67.9505	75.8105	23.8397	54.6971	3.79601	25.9271	11.6095	15.9401	23.823	40.7787	17.2303			ABT263	erlotinib	ABT263 + erlotinib	4.62766	7.61828	41.021	11.7041	-9.23217
	ABT263	everolimus	ABT263 + everolimus	59.5049	34.6373	61.932	45.1803	59.6255	36.5992	36.8014	47.1689	56.6461	36.3267	33.842	23.8828	49.5151	52.5662	78.7066	33.6558	44.104	61.5793	24.3305	10.5863	49.1382	65.0951	55.8643	57.3647	100.428	49.8326	53.22	45.219	64.6122	12.9698	18.9117	17.5449	19.3575	24.255	21.2099	25.3042			ABT263	everolimus	ABT263 + everolimus	-19.8887	3.98326	23.36	3.84896	1.30643
	ABT263	fludarabine	ABT263 + fludarabine	68.5199		11.1465	31.1488	83.0505	43.2802	72.7372	54.4495	85.7925	72.8261	73.9517	45.5461	55.5219	86.5235	65.03	50.8275	23.7051	28.1783	25.5828	4.37586	26.9883	68.8339		9.439		0.299947	60.2404		72.2944	6.345	18.3555	16.7437	13.0497	27.523	18.3928	19.9038			ABT263	fludarabine	ABT263 + fludarabine	-16.4824	3.63664	9.41113	-15.6069	7.60412
	ABT263	fingolimod	ABT263 + fingolimod	24.0611		15.1591	33.8541	6.54903	5.80096	0.273004	15.6387	5.74889	13.1578	7.95723	22.5643	3.56654	9.13265	9.46563	0.616011	39.8477	27.9269	4.26686	2.74265	0.673427	0.295599	1.63086	5.17214	97.4475	0.126699	1.51787	0.901599	7.00225	1.92064	5.10432	11.4456	5.92463	6.07583	1.86119	0.764366			ABT263	fingolimod	ABT263 + fingolimod	-15.5777	1.09055	0.338478	-5.91217	30.4309
	ABT263	vismodegib/GDC0449	ABT263 + vismodegib/GDC0449	60.9877	79.3897	69.548	64.8369	99.0168	46.3177	69.3581	58.19	67.621	67.7912	82.0157	44.1388	66.0118	75.3336	82.3902	57.4455	35.0002	68.1996	48.9715	3.09404	29.2969	85.328	73.7804	62.2745	117.667	77.0859	82.7211	73.0206	77.764	12.5729	21.5993	19.2742	22.2307	25.2817	30.4451	18.8581			ABT263	vismodegib/GDC0449	ABT263 + vismodegib/GDC0449	-10.4854	-16.333	28.9453	20.105	-34.1491
	ABT263	gemcitabine	ABT263 + gemcitabine	58.3904	64.0274	94.505	85.6905	41.4814	26.3154	21.5391	37.1587	39.4064	86.5571	16.5972	30.2673	20.1001	28.8409	50.8318	22.8515	36.7843	42.3592	10.3949	3.49595	19.6338	37.4366	53.9239	48.513	120.425	72.9875	28.6987	43.9194	43.1743	1.06799	17.8381	16.4516	7.595	13.2593	16.8486	14.8598			ABT263	gemcitabine	ABT263 + gemcitabine	-6.88007	-1.19549	8.95047	-11.1893	-12.9701
	ABT263	Indole-3-carbinol	ABT263 + Indole-3-carbinol	60.5522	68.9842	78.2029	96.0079	86.0316	45.1227	65.1271	71.683	93.6159	95.1563	67.4601	37.5222	76.8523	78.7132	100.426	53.2494	46.7742	85.9155	37.9747	4.03256	44.8687	84.7697	68.0965	63.379	36.1475	71.207	69.09	84.5338	94.7104	15.8362	50.7851	21.6689	32.4001	22.6297	7.63011	31.9545			ABT263	Indole-3-carbinol	ABT263 + Indole-3-carbinol	10.1623	81.0532	67.0529	7.38509	-5.04702
	ABT263	lapatinib	ABT263 + lapatinib	19.2642	43.1879	66.2923	50.9175	72.8706	28.1699	36.301	48.4227	72.7523	53.5319	32.7359	17.1318	38.5771	68.3089	104.542	35.0494	37.4456	47.5207	10.565	6.42228	8.08768	75.1258	27.2734	63.8982	104.424	58.1525	45.1166	51.3361	54.0725	3.47066	21.5153	20.2899	10.6437	25.4457	4.05362	22.4536			ABT263	lapatinib	ABT263 + lapatinib	20.6123	16.1758	10.4774	9.97575	-16.5799
	ABT263	lenalidomide	ABT263 + lenalidomide	67.1634	91.0092	86.5274	90.5601	83.5634	38.8617	76.0753	65.9554	82.9053	101.991	72.2466	47.8375	73.4704	106.7	74.6339	55.8048	40.3801	77.153	45.7271	4.48198	59.7421	96.9793		59.6898		73.708	74.8675		84.6819	20.3572	21.8626	18.1983	13.1963	20.1978	3.37231	21.7982			ABT263	lenalidomide	ABT263 + lenalidomide	-15.0592	-45.7954	-2.43016	-9.84022	-23.9987
	ABT263	Lestaurtinib	ABT263 + Lestaurtinib	82.6522	60.1311	104.98	84.8924	113.075	40.2705	62.5287	90.5048	97.991	54.4646	42.8679	75.7093	94.7954	97.1339	116.814	63.5525	39.3139	56.8363	33.1613	2.83667	52.5177	79.0887	97.6093	66.0734	149.615	87.6263	93.8703	33.853	80.933	5.23884	19.1588	16.3732	42.1604	26.6178	58.178	19.3824			ABT263	Lestaurtinib	ABT263 + Lestaurtinib	-42.4482	-15.6466	-29.6017	-35.478	-45.5795
	ABT263	MK2206	ABT263 + MK2206	58.8187	63.7561	67.6839	65.6711	103.636	32.3902	60.4716	46.9647	78.4823	30.1686	30.8998	36.6384	58.0805	84.4911	76.1615	35.2005	39.0907	54.543	24.7253	5.71688	21.2783	93.3685	79.6175	64.6472	122.15	65.1345	81.3196	68.432	68.8628	9.62124	26.2884	16.7173	25.8112	20.5659	63.9525	27.4375			ABT263	MK2206	ABT263 + MK2206	-29.1504	-33.094	-3.16725	-19.8869	-50.2122
	ABT263	nilotinib	ABT263 + nilotinib	72.5621	66.5227	82.0508	65.297	113.767	38.4163	60.1297	53.9712	67.8895	74.7807	44.9138	101.64	67.6423	72.9475	80.1533	64.9699	37.4179	87.4638	38.9958	1.1556	27.8883	88.5651	74.3608	79.5929	87.4104	73.8808	72.6182	78.758	77.3368	25.1834	17.3137	15.3366	21.8918	15.9486	59.366	13.2819			ABT263	nilotinib	ABT263 + nilotinib	-17.4111	8.8258	5.03871	-11.8491	-32.1512
	ABT263	Nutlin-3	ABT263 + Nutlin-3	46.9845	50.5982	75.2724	57.2605	63.2415	36.8241	58.0102	48.3265	94.181	67.5167	42.7911	36.9905	68.8635	76.6847	40.4559	67.085	30.2587	54.9582	71.1377	2.30406	44.8767	85.0402	59.2739	81.6321	57.2279	79.3076	44.6511	50.3385	94.9398	12.2663	8.66572	14.6177	41.7474	15.4995	46.5133	22.0796			ABT263	Nutlin-3	ABT263 + Nutlin-3	-3.27091	-6.88132	33.2499	26.6534	-8.21274
	ABT263	NVP-BEZ235	ABT263 + NVP-BEZ235	55.4593	38.49	71.5057	61.174	67.399	28.1695	35.4056	52.8385	64.102	30.3085	62.2739	25.1253	62.25	56.5498	78.4514	41.3987	43.6703	49.3718	25.3015	4.30868	19.2422	58.3592	55.3628	46.7409	75.7419	44.0062	36.3827	54.5869	59.1506	11.3263	10.3467	19.88	28.469	12.5381	66.178	49.531			ABT263	NVP-BEZ235	ABT263 + NVP-BEZ235	-8.95851	-5.4354	-1.54486	-10.0785	-0.905893
	ABT263	OSI906	ABT263 + OSI906	45.3618	82.735	75.3854	55.4625	78.0979	37.9996	70.2004	66.9149	81.193	109.372	58.5669	43.4614	76.1292	69.4855	88.1714	63.9888	49.74	46.161	18.6053	2.20371	37.9354	77.3185	66.7324	61.7945	81.7498	55.9863	75.6454	73.8096	73.1545	12.7204	18.8508	10.5662	10.3182	17.38	2.01989	31.5519			ABT263	OSI906	ABT263 + OSI906	13.3426	-0.933229	10.4628	20.9628	6.04799
	ABT263	Pazopanib	ABT263 + Pazopanib	60.5449	71.7976	70.1215	84.1961	101.07	50.9013	60.9019	49.0454	94.9633	82.7707	40.6447	54.6386	70.6693	90.0202	102.862	53.0212	37.7464	63.7276	38.1356	7.23398	53.9223	63.6245	72.9328	58.35	91.0032	88.4549	85.769	86.9817	90.7329	5.12936	31.0678	37.7794	30.1575	32.6847	8.43858	19.1499			ABT263	Pazopanib	ABT263 + Pazopanib	-5.09648	22.8204	41.9071	-6.78333	-24.0913
	ABT263	palbociclib/PD332991	ABT263 + palbociclib/PD332991	31.3683	39.9446	55.9963	34.3692	87.0442	57.2883	52.8106	26.1288	96.3371	49.8431	34.8959	48.5177	54.8951	56.7277	68.1448	59.491	34.9662	57.406	77.2514	9.64778	30.8713	67.1523	58.0045	47.0747	46.9846	56.5593	61.2057	51.6721	43.1743	13.7483	47.5551	35.0614	33.8107	17.3312	24.581	21.8757			ABT263	palbociclib/PD332991	ABT263 + palbociclib/PD332991	9.62319	-5.93312	17.7148	24.2423	-19.2752
	ABT263	Crizotinib/PF2341066	ABT263 + Crizotinib/PF2341066	71.1368	58.8496	77.1524	86.2966	92.1535	43.9913	74.0903	32.8524	72.7617	44.8052	57.991	78.7101	69.3592	76.6429	49.9278	55.9565	29.4837	57.614	11.4984	2.38086	38.1378	94.0171	80.9181	66.5606	88.1901	68.7374	72.5908	52.3628	69.3028	12.752	20.8315	14.2445	36.5098	11.2852	6.08372	19.454			ABT263	Crizotinib/PF2341066	ABT263 + Crizotinib/PF2341066	1.94497	-18.8539	-6.44206	-19.497	-24.7165
	ABT263	PF562271	ABT263 + PF562271	63.1946	67.8754	70.6555	76.4041	60.3953	55.3932	58.017	54.2128	76.6087	66.8414	47.9202	39.5746	61.3571	62.4988	38.9968	51.7636	40.2496	85.5566	45.3203	5.05252	15.6208	88.1611	63.582	71.6839	95.2201	55.606	59.3131	64.473	69.6128	7.87639	50.9649	30.5023	29.9035	23.1343	5.43592	45.336			ABT263	PF562271	ABT263 + PF562271	-2.81596	-23.1872	36.2626	-33.091	7.04047
	ABT263	PLX4720	ABT263 + PLX4720	67.063	44.6771	36.3827	53.8702	59.6539	48.597	44.0912	65.7656	87.2815	74.0634	23.469	49.9367	86.4544	52.8326	60.2213	51.3415	37.0465	63.5683	25.1203	4.50433	38.8769	71.208	80.0848	55.4468	116.903	87.2896	68.3006	89.7317	75.8736	17.9139	9.36129	25.4939	26.2259	27.7497	42.8083	32.2486			ABT263	PLX4720	ABT263 + PLX4720	-28.3206	4.51263	33.4278	-2.11225	-8.73232
	ABT263	vatalanib/PTK787	ABT263 + vatalanib/PTK787	32.4088	46.0251	62.6582	39.8634	49.4567	24.1907	32.6315	31.2011	67.2544	38.8218	16.091	20.3399	25.0664	68.8494	84.097	24.5049	28.9455	30.9079	23.8034	2.72614	17.8399	67.5251	48.919	30.2929	116.941	67.0836	50.7865	62.1063	44.9527	2.33311	13.5184	13.9836	11.7285	8.80692	9.14252	17.5699			ABT263	vatalanib/PTK787	ABT263 + vatalanib/PTK787	16.0976	35.0988	22.5881	10.4005	-2.93495
	ABT263	RKI983	ABT263 + RKI983	32.8996	51.7618	94.6591	60.5486	85.0454	32.5705	42.0058	36.9103	62.5609	85.736	38.5081	70.647	73.1818	59.5089	48.5138	30.8751	27.1487	49.1625	55.8855	3.79291	11.4198	86.9551	44.7174	67.692	89.1895	84.095	69.2195	72.8748	51.6114	3.32341	27.6019	28.0042	8.1718	22.2705	3.71171	24.4416			ABT263	RKI983	ABT263 + RKI983	18.6596	31.8872	-0.808643	9.66186	-11.9659
	ABT263	sorafenib	ABT263 + sorafenib	80.1514	59.6577	38.4164	70.809	93.6826	56.1549	48.3562	73.6512	98.4774	62.148	38.1013	52.6365	81.2547	75.2821	74.7632	70.3005	32.8732	88.7299	30.1197	3.94183	31.7053	89.5752	91.0842	56.6802	56.7654	67.1004	76.2984	73.8221	63.0624	10.5051	37.2396	29.0454	14.3994	13.1221	3.64026	17.6699			ABT263	sorafenib	ABT263 + sorafenib	-16.7573	54.0004	65.7549	3.01754	-2.32782
	ABT263	sunitinib	ABT263 + sunitinib	19.1288	19.7249	42.843	32.6959	126.273	20.8581	36.2794	71.8512	42.4346	16.9908	14.249	61.2331	94.4551	39.7223	60.6982	51.0538	33.7655	54.6862	3.94457	4.10164	25.2178	76.9863	46.5292	12.002	112.685	28.8802	52.2264	10.2247	41.462	1.44206	13.1509	30.1462	33.6443	7.36513	21.4669	18.4967			ABT263	sunitinib	ABT263 + sunitinib	1.74208	16.4588	23.6555	13.9695	-34.7511
	ABT263	temozolomide	ABT263 + temozolomide	59.8587	32.4338	95.1685	81.7857	67.4857	38.5524	94.7123	31.5983	32.7151	58.2888	142.943	24.992	55.1567	88.3386	52.2799	61.8346	36.3985	76.1383	31.8656	3.53427	45.098	95.8701		56.6841		79.6011	75.3676		87.9212	21.4591	16.9998	22.3219	28.6641	21.8399	39.4924	16.204			ABT263	temozolomide	ABT263 + temozolomide	-28.1283	-5.57248	3.12543	-5.79413	-7.4669
	ABT263	Tideglusib/TZDZ-8	ABT263 + Tideglusib/TZDZ-8	63.8036	55.29	81.823	81.0539	85.9785	58.8083	61.0434	60.8152	77.7049	73.9028	48.3862	36.991	67.9477	80.2675	58.7214	68.0294	37.9696	63.2116	33.7037	5.4759	13.1579	93.9166	77.6404	70.4891	8.67568	87.4558	62.3454	71.0547	82.1264	21.1294	18.2381	20.9656	42.5632	25.3337	22.2522	29.0441			ABT263	Tideglusib/TZDZ-8	ABT263 + Tideglusib/TZDZ-8	2.79443	45.8167	25.831	11.6441	-7.70936
	ABT263	stibogluconate	ABT263 + stibogluconate	74.5776	72.0565	74.2339	81.4925	67.4252	35.3764	66.8194	69.4834	101.306	88.8134	60.8682	63.7724	67.4469	72.1431	70.6672	53.7961	40.8993	56.0497	37.5536	4.28082	48.2952	82.2363	80.2359	43.6641	63.4782	78.2141	71.3058	66.6226	71.6653	12.4801	13.9569	18.3979	10.4358	19.2448	0.739943	17.0117			ABT263	stibogluconate	ABT263 + stibogluconate	-25.9946	35.4625	28.2441	-3.32847	17.9236
	ABT263	VX702	ABT263 + VX702	93.5214	103.669	83.0136	81.3614	60.9934	47.2316	88.2016	66.8966	110.088	85.6935	62.0262	33.9179	78.7334	109.774	74.1513	59.4699	43.2196	59.7677	46.3317	7.67035	41.0512	79.3649	83.1426	54.7622	123.039	72.8321	76.9437	65.6675	76.9847	18.7962	32.6962	15.0819	52.2903	28.3799	37.1411	20.9163			ABT263	VX702	ABT263 + VX702	-48.4561	-30.385	16.907	-9.28187	9.74878
	ABT263	XL147	ABT263 + XL147	61.686	64.1733	75.8972	87.4882	80.8662	49.7016	63.4825	52.5737	115.782	86.2418	50.5682	52.9904	56.5831	80.2626	76.3691	53.6892	38.6543	89.8463	31.5334	4.45353	64.1945	74.371	84.8937	63.7911	114.699	90.8635	56.9068	78.979	77.892	14.289	15.9421	18.6928	9.51991	23.1255	5.42656	17.9747			ABT263	XL147	ABT263 + XL147	-11.4146	14.5348	13.6775	-12.6916	-19.2053
	ABT263	YM155	ABT263 + YM155	39.6578	20.3344	24.3642	17.8469	73.7461	35.6721	47.8198	21.7708	10.6476	56.795	74.6686	16.0114	22.9825	10.347	98.8603	39.1223	25.9405	29.1424	5.93187	4.25576	14.4921	32.9359	4.08409	49.8234	130.665	19.5604	46.9924	10.3883	41.3614	2.66458	17.7815	22.5956	13.3208	19.7882	3.9352	19.7911			ABT263	YM155	ABT263 + YM155	-7.20127	35.4729	6.88064	4.93946	-12.1034
	Veliparib/ABT888	temozolomide	Veliparib/ABT888 + temozolomide	58.1766	30.368	80.7548	68.1953	74.814	63.4356	86.9723	52.5689	25.4398	46.6966	84.7663	61.0059	78.8442	76.8733	66.7242	96.0907	84.1371	60.9493	14.7809	65.4777	79.061	89.8319	84.3358	53.2632	100.405	82.1563	71.3501	71.1532	93.1789	55.4328	110.021	97.5477	108.54	83.6526	105.276	115.665			Veliparib/ABT888	temozolomide	Veliparib/ABT888 + temozolomide	-27.5517	-2.09603	-6.65642	8.1332	-13.374
	selumetinib/AZD6244	Tanespimycin/17-AAG	selumetinib/AZD6244 + Tanespimycin/17-AAG	50.4422	34.0099	43.0134	54.3546	69.7621	57.9648	54.9918	65.4218	72.01	20.0511	46.663	115.348	56.5453	55.401	18.9598	62.7598	98.4118	98.7104	95.4984	42.2036	22.9887	49.0274		44.221		41.7234	46.409		52.831	45.714	88.5965	78.8076	67.5887	10.1228	32.3911	21.4011			selumetinib/AZD6244	Tanespimycin/17-AAG	selumetinib/AZD6244 + Tanespimycin/17-AAG	-17.3435	20.1074	2.21064	9.3362	4.16433
	selumetinib/AZD6244	Veliparib/ABT888	selumetinib/AZD6244 + Veliparib/ABT888	58.7678	50.5748	53.5529	61.3243	86.4329	90.9228	61.7284	76.8275	78.933	53.3871	80.2343	121.782	96.1414	63.7119	71.4425	87.3382	87.6319	71.0722	67.6565	69.0154	101.221	53.4437	55.5624	59.9901	0.366792	47.6133	65.3795	39.4473	67.277	71.6112	90.2165	95.1139	85.4369	56.9648	97.8228	68.4817			selumetinib/AZD6244	Veliparib/ABT888	selumetinib/AZD6244 + Veliparib/ABT888	-21.1689	-4.54137	-6.29241	-8.88189	-11.9903
	selumetinib/AZD6244	Bexarotene	selumetinib/AZD6244 + Bexarotene	62.2374	76.4091	53.8713	78.6337	103.995	90.3628	60.8385	82.8294	103.992	79.6431	63.0967	109.124	76.9098	58.2387	87.9136	62.7643	98.1197	86.3084	113.606	74.3002	100.07	63.8998		56.1427		53.6005	54.4491		81.4468	66.4762	13.189	17.0282	13.4056	58.511	18.861	29.2837			selumetinib/AZD6244	Bexarotene	selumetinib/AZD6244 + Bexarotene	-20.5177	-17.6726	13.0105	-6.12483	-17.0126
	selumetinib/AZD6244	Bortezomib	selumetinib/AZD6244 + Bortezomib	41.1328	27.478	23.4473	26.468	14.2063	12.1154	0.732923	14.6627	7.33439	37.404	0.84555	21.9438	10.515	18.6318	30.6615	16.1222	78.2009	82.26	76.8512	23.1065	5.54086	8.17667	4.68632	23.2166	144.875	29.6432	3.99783	1.44311	13.3248	26.3533	43.9081	57.6506	25.578	6.90159	37.3316	10.9626			selumetinib/AZD6244	Bortezomib	selumetinib/AZD6244 + Bortezomib	-7.30121	-11.8701	-7.15475	-14.1857	0.259145
	selumetinib/AZD6244	CHIR265	selumetinib/AZD6244 + CHIR265	38.354	23.3413	26.6274	35.8984	31.6526	49.877	15.2325	48.3747	74.8088	25.6749	48.6867	94.9538	72.9755	26.5825	28.7401	43.5016	75.2137	61.0954	56.8738	49.1536	53.7045	28.8474	35.4909	43.5064	1.89725	1.28036	15.4275	12.3665	47.1222	16.1122	111.023	60.0686	57.4158	16.0007	79.5215	37.6781			selumetinib/AZD6244	CHIR265	selumetinib/AZD6244 + CHIR265	-9.02526	-5.25012	-1.95198	-13.1263	23.2335
	selumetinib/AZD6244	cisplatin	selumetinib/AZD6244 + cisplatin	62.4485	87.7901	57.9497	84.9938	145.976	73.9154	77.582	66.7821	99.668	71.691	69.4489	98.0959	90.0507	67.03	83.1748	85.4375	92.4321	102.128	88.1179	89.1127	91.8714	71.7503	106.398	47.9677	119.374	86.3748	61.6886	57.3937	70.7335	65.9005	59.3447	77.48	72.7387	34.6287	95.565	56.6086			selumetinib/AZD6244	cisplatin	selumetinib/AZD6244 + cisplatin	-4.85143	-43.4025	-12.8588	-27.1219	-77.1556
	selumetinib/AZD6244	CX4945	selumetinib/AZD6244 + CX4945	49.101	34.7153	36.8852	55.596	66.3391	70.2794	31.6568	103.475	96.1191	54.8898	57.7776	80.1883	87.8081	61.434	68.2419	40.8698	72.7489	82.5019	73.8778	65.6163	122.218	37.2488		38.6845		25.0542	33.2929		67.1545	51.6128	51.0206	44.994	44.6476	34.1364	70.3057	21.9798			selumetinib/AZD6244	CX4945	selumetinib/AZD6244 + CX4945	-2.18665	-2.58612	2.06955	11.9503	-17.1296
	selumetinib/AZD6244	Darinaparsin	selumetinib/AZD6244 + Darinaparsin	70.051	72.1307	69.1626	61.8838	77.7636	72.272	56.6404	64.3809	92.2416	81.0334	72.9465	96.8805	83.5048	54.7	77.5258	83.8829	109.033	89.1997	59.6869	77.2119	181.163	49.857	71.4109	60.3493	103.637	46.3623	79.2915	47.3397	58.726	70.2007	99.8538	79.0726	78.8447	48.6385	84.9327	75.5053			selumetinib/AZD6244	Darinaparsin	selumetinib/AZD6244 + Darinaparsin	-27.605	-39.1085	-24.4392	-23.8878	-8.37011
	selumetinib/AZD6244	dasatanib	selumetinib/AZD6244 + dasatanib	70.2848	55.5072	61.2347	77.2275	65.161	68.5576	60.9073	51.7996	69.7107	48.7966	72.8019	38.7462	55.4948	64.6021	67.1362	65.0039	96.704	90.4319	80.8845	55.2528	39.9251	45.2406	46.611	59.3854	72.4466	55.7093	69.838	53.7283	68.0203	36.0378	52.2797	71.9005	82.0535	52.4331	97.1469	41.631			selumetinib/AZD6244	dasatanib	selumetinib/AZD6244 + dasatanib	-18.4275	-11.4367	-4.19081	-37.1822	-8.2152
	selumetinib/AZD6244	decitabine	selumetinib/AZD6244 + decitabine	66.0929	60.6422	60.7139	63.7855	89.8937	73.3983	53.5679	76.7766	78.3111	70.3712	73.1735	121.14	74.3304	55.9197	89.9147	65.0171	109.107	91.7369	76.0487	74.841	82.6697	43.4856	60.9027	65.5073	86.4417	42.8104	77.9211	46.1236	68.9184	57.3768	105.656	87.3713	69.2572	43.1577	108.301	53.89			selumetinib/AZD6244	decitabine	selumetinib/AZD6244 + decitabine	-12.0506	-21.0364	5.45936	1.12663	-17.7826
	selumetinib/AZD6244	Docetaxel	selumetinib/AZD6244 + Docetaxel	47.9796	17.3297	29.254	36.5922	48.5504	67.4839	13.0757	40.9794	13.4298	40.674	43.6946	74.2423	40.1353	21.5912	58.2166	34.0305	73.7693	77.0792	26.6812	46.813	23.9405	37.3512	28.435	36.1479	105.998	15.932	31.1885	39.4293	24.5704	25.9576	54.7554	49.4626	57.5911	28.3892	76.774	49.934			selumetinib/AZD6244	Docetaxel	selumetinib/AZD6244 + Docetaxel	-17.4958	-8.82293	-13.0208	-19.2588	-10.9191
	selumetinib/AZD6244	Dovitinib/CHIR-258	selumetinib/AZD6244 + Dovitinib/CHIR-258	47.5825	26.478	37.7583	46.9958	67.2401	67.0383	33.7793	66.124	22.4525	40.1205	71.2537	82.3152	45.8354	40.3033	46.5215	49.9788	65.7078	44.5048	22.6112	49.2267	75.4092	31.537	21.7895	37.5534	121.52	21.3601	65.2638	31.0067	30.9282	34.4161	78.0907	79.8378	82.0302	36.8289	104.82	32.134			selumetinib/AZD6244	Dovitinib/CHIR-258	selumetinib/AZD6244 + Dovitinib/CHIR-258	-1.76327	8.53212	5.67471	-8.93693	9.22998
	selumetinib/AZD6244	ENMD2076	selumetinib/AZD6244 + ENMD2076	50.9486	43.9093	48.4928	62.3087	96.2336	68.316	66.7345	79.0815	90.3505	63.8087	72.5568	85.4121	96.3939	63.73	86.5781	73.8878	92.1895	126.065	62.2748	73.7827	101.757	38.0839	44.4662	45.0996	124.422	46.3487	44.342	44.7868	58.5153	76.4178	103.702	67.1711	74.6136	37.5259	69.6461	45.9914			selumetinib/AZD6244	ENMD2076	selumetinib/AZD6244 + ENMD2076	-10.3418	-10.852	25.0644	-8.89537	-16.3323
	selumetinib/AZD6244	Enzastaurin	selumetinib/AZD6244 + Enzastaurin	51.7992	59.8148	68.2695	88.1555	86.1784	60.747	69.6445	67.1154	102.033	76.0825	125.248	104.491	69.5058	92.6454	80.0904	90.4414	115.068	71.8291	91.4337	81.3343	59.3212	58.6746	83.6124	75.0703	60.6824	69.1941	66.4363	65.5954	73.2971	66.3505	58.5809	71.1909	77.832	112.75	89.8217	78.4708			selumetinib/AZD6244	Enzastaurin	selumetinib/AZD6244 + Enzastaurin	-10.7977	4.53413	-19.8295	-31.3403	22.4375
	selumetinib/AZD6244	erlotinib	selumetinib/AZD6244 + erlotinib	42.9741	55.7207	47.0837	55.9556	71.775	60.6156	39.2335	69.0094	73.6122	56.9207	81.7124	91.7368	85.9119	56.4721	78.4149	68.63	102.229	95.3859	108.648	46.255	71.7758	43.6979	45.4051	31.5368	111.748	33.1301	53.7932	55.7778	52.7523	34.4323	81.6829	71.1933	74.8526	42.51	94.3989	51.2629			selumetinib/AZD6244	erlotinib	selumetinib/AZD6244 + erlotinib	-5.97675	-19.7422	5.01827	-10.664	-1.11786
	selumetinib/AZD6244	everolimus	selumetinib/AZD6244 + everolimus	52.3708	37.4674	43.1824	54.8031	82.7483	63.5358	49.989	56.7397	57.0625	50.838	62.1876	121.174	71.9612	44.5631	82.2081	52.6518	83.6977	81.4246	62.3127	75.8306	76.2872	45.9102	65.5975	41.3255	2.78939	39.5867	50.6536	43.2241	59.1438	51.0563	107.996	76.4709	68.263	41.9747	94.4824	32.3886			selumetinib/AZD6244	everolimus	selumetinib/AZD6244 + everolimus	-17.5525	-10.6385	-0.608565	-16.521	-8.44104
	selumetinib/AZD6244	fludarabine	selumetinib/AZD6244 + fludarabine	49.2049	0.323359	21.7582	33.478	107.063	82.4412	80.029	94.5521	80.7617	92.0403	96.5166	119.276	78.0586	67.0619	85.2434	73.2598	25.402	24.2669	83.1789	72.3779	52.6752	53.0049	87.9341	11.014	8.29608	0.680337	58.1913	53.2308	79.5824	80.698	99.5044	95.7597	84.2284	49.2584	96.8193	58.8159			selumetinib/AZD6244	fludarabine	selumetinib/AZD6244 + fludarabine	-3.46958	2.20293	-11.4968	-21.3429	3.49122
	selumetinib/AZD6244	fingolimod	selumetinib/AZD6244 + fingolimod	21.698	1.29698	16.8769	37.576	38.5909	8.35141	13.974	48.1702	3.37155	12.249	4.07739	25.8017	3.89185	2.45513	30.0099	26.8227	85.7643	26.1934	10.9685	7.9939	1.02813	26.7392	5.37006	10.8838	127.995	0.324448	3.46709	0.210423	33.0518	5.09241	15.3264	7.41384	14.411	10.5382	12.0898	6.00874			selumetinib/AZD6244	fingolimod	selumetinib/AZD6244 + fingolimod	-14.242	-0.539405	-9.14124	-15.759	6.50663
	selumetinib/AZD6244	vismodegib/GDC0449	selumetinib/AZD6244 + vismodegib/GDC0449	47.4945	46.0121	74.2673	64.5716	100.701	70.4551	62.0728	75.3021	92.4602	90.3308	94.7429	120.533	75.3766	51.9218	95.6938	80.887	84.8841	102.808	77.4007	69.6296	113.176	47.8598	66.1151	53.9231	95.8462	54.1709	56.1745	48.1121	56.2511	56.2608	80.3334	106.51	88.5038	57.2148	111.974	73.9471			selumetinib/AZD6244	vismodegib/GDC0449	selumetinib/AZD6244 + vismodegib/GDC0449	-3.10846	-2.20797	-25.104	1.75111	-21.594
	selumetinib/AZD6244	gemcitabine	selumetinib/AZD6244 + gemcitabine	56.4436	57.9601	69.6602	80.8386	73.4994	78.8608	30.1894	72.8128	79.3187	73.7064	48.1202	73.8513	41.6268	50.085	73.9273	46.2631	109.263	94.6789	21.9208	50.087	56.6689	31.2045	64.5464	69.5985	109.8	54.8043	43.9778	46.4119	29.6189	60.5653	87.7269	71.7673	77.9401	47.0444	90.5072	86.5419			selumetinib/AZD6244	gemcitabine	selumetinib/AZD6244 + gemcitabine	-11.1717	-14.3122	-18.02	-22.668	-38.7295
	selumetinib/AZD6244	Indole-3-carbinol	selumetinib/AZD6244 + Indole-3-carbinol	80.8511	47.0676	50.6564	74.6553	68.2316	63.2634	60.9556	63.3022	102.849	71.2251	69.3063	107.23	86.8526	55.6148	85.3763	78.4669	86.7982	102.189	95.9391	67.8574	105.658	53.3596	58.1563	73.4282	128.631	48.2014	48.759	44.7813	79.2579	59.8993	81.5033	79.7607	80.2532	48.1047	98.7585	37.9217			selumetinib/AZD6244	Indole-3-carbinol	selumetinib/AZD6244 + Indole-3-carbinol	-18.7008	57.1601	21.8486	6.07403	30.5302
	selumetinib/AZD6244	lapatinib	selumetinib/AZD6244 + lapatinib	33.9573	44.7732	58.7623	57.5607	82.7061	68.9374	49.4774	70.4373	83.8982	73.4013	138.229	113.807	72.6712	59.1358	80.2933	79.9112	99.8897	113.347	54.6604	61.7437	75.6423	54.4385	69.0576	57.2785	126.133	54.921	62.6197	52.6279	68.2424	42.4273	52.9208	81.1928	70.4417	47.2396	85.2636	14.8859			selumetinib/AZD6244	lapatinib	selumetinib/AZD6244 + lapatinib	1.08975	-3.5346	-20.4424	-10.0152	-14.0589
	selumetinib/AZD6244	lenalidomide	selumetinib/AZD6244 + lenalidomide	66.465	61.7478	57.3273	88.5566	88.637	85.3053	68.9658	80.6229	100.392	85.6249	69.0848	115.717	79.1242	74.8996	94.8472	72.3053	89.2886	92.8526	106.498	79.9341	137.711	50.2428	62.0816	63.9877	111.278	52.5439	49.1691	55.4889	81.0276	74.5287	125.479	95.0254	71.503	62.9861	106.314	56.6473			selumetinib/AZD6244	lenalidomide	selumetinib/AZD6244 + lenalidomide	-20.6711	-30.3388	-15.3499	-25.5305	-15.9972
	selumetinib/AZD6244	Lestaurtinib	selumetinib/AZD6244 + Lestaurtinib	50.1648	46.9404	40.7738	58.8789	83.996	60.4213	47.6207	74.1581	97.5535	66.0065	67.0025	91.2015	99.9928	61.339	85.363	68.4887	111.004	107.423	82.9164	61.4254	130.776	53.5115	59.9894	42.4035	15.6038	27.3249	61.9607	37.4333	70.9072	45.0952	104.578	78.6354	74.2425	35.6936	89.0967	28.877			selumetinib/AZD6244	Lestaurtinib	selumetinib/AZD6244 + Lestaurtinib	-14.8299	-16.038	-3.14853	-20.2961	-1.68503
	selumetinib/AZD6244	MK2206	selumetinib/AZD6244 + MK2206	49.5358	27.6235	44.1186	59.2412	67.6952	50.5791	32.9642	70.091	60.5422	30.1661	67.9635	77.5371	79.4024	62.1014	73.9174	56.2744	79.5527	86.3514	39.5478	69.0644	108.058	50.9521	50.6628	47.1634	86.7349	9.32994	42.7093	32.7669	55.8259	29.7614	127.143	61.8332	72.9859	50.1344	75.3029	30.9268			selumetinib/AZD6244	MK2206	selumetinib/AZD6244 + MK2206	-23.4606	-6.32328	-11.9149	-23.4928	-2.54423
	selumetinib/AZD6244	Nutlin-3	selumetinib/AZD6244 + Nutlin-3	60.9367	49.5359	58.1326	63.0655	83.152	71.0649	52.9814	75.1076	92.7465	81.1657	55.2058	86.4015	86.2441	57.8301	84.4726	88.2444	86.458	93.9944	78.8737	73.1116	108.666	45.6324	52.5494	47.2015	9.04732	40.1497	49.8852	39.1321	83.8741	56.143	84.3395	75.4264	75.7496	37.9715	82.8804	40.1454			selumetinib/AZD6244	Nutlin-3	selumetinib/AZD6244 + Nutlin-3	-22.5173	-19.1668	-3.96331	2.45452	-16.0436
	selumetinib/AZD6244	NVP-BEZ235	selumetinib/AZD6244 + NVP-BEZ235	47.3576	39.4969	46.1036	60.2981	77.9571	60.7056	51.7593	60.388	82.4258	52.7288	67.8805	95.8507	70.8299	44.8375	79.7989	65.7855	77.5674	91.1927	66.1293	70.687	66.4177	43.2025	55.0342	45.0909	1.41156	48.9415	47.4878	42.2968	59.7475	52.9943	139.177	83.22	69.6717	48.2077	103.751	45.5691			selumetinib/AZD6244	NVP-BEZ235	selumetinib/AZD6244 + NVP-BEZ235	-6.48845	-16.5347	-11.1824	-20.4027	3.13222
	selumetinib/AZD6244	OSI906	selumetinib/AZD6244 + OSI906	51.1962	32.8226	29.8737	73.2202	87.4933	74.7568	55.7858	79.8269	92.4118	99.7326	66.8994	99.8183	74.8204	47.0239	84.6615	69.2839	87.13	84.7718	47.3315	71.1064	86.8951	48.0697	43.6053	40.9249	119.092	15.2974	62.6359	24.5161	56.7186	55.1523	91.4282	64.0562	63.1231	44.1659	62.7753	26.7157			selumetinib/AZD6244	OSI906	selumetinib/AZD6244 + OSI906	0.398507	24.0032	12.9778	-13.5473	15.1238
	selumetinib/AZD6244	palbociclib/PD332991	selumetinib/AZD6244 + palbociclib/PD332991	46.1841	33.1453	37.5118	49.312	85.446	64.6339	46.1135	34.2542	89.2237	41.3074	55.5066	71.5264	65.1876	45.5463	68.4604	67.4331	76.0207	82.8731	58.43	64.1774	63.5501	38.7312	43.4428	43.6147	118.954	32.238	56.1684	44.1173	43.6308	42.9263	103.62	81.9106	81.7142	40.0676	76.8249	61.0742			selumetinib/AZD6244	palbociclib/PD332991	selumetinib/AZD6244 + palbociclib/PD332991	-10.1571	-9.51826	-0.718604	-3.5482	-2.80077
	selumetinib/AZD6244	Crizotinib/PF2341066	selumetinib/AZD6244 + Crizotinib/PF2341066	60.3736	48.1994	42.6876	60.2125	82.4278	76.4558	64.6815	60.3476	62.9297	38.2764	65.0732	154.15	89.2891	60.2022	58.0926	71.086	80.4387	78.5367	54.7969	48.6129	63.4728	51.0023	46.4953	53.2496	75.1329	43.3215	60.4124	37.7539	53.9193	65.3116	83.0859	76.7756	77.0615	17.5501	98.4063	21.6918			selumetinib/AZD6244	Crizotinib/PF2341066	selumetinib/AZD6244 + Crizotinib/PF2341066	3.85733	-20.4152	-7.39229	-8.05536	-0.187481
	selumetinib/AZD6244	PF562271	selumetinib/AZD6244 + PF562271	42.5336	34.9874	49.819	58.5562	88.9613	79.0767	67.7111	64.3148	81.5447	58.8596	74.4587	148.612	80.1758	64.3433	64.6289	83.9693	85.1935	70.5085	67.9712	63.1392	65.9282	40.449	61.0794	57.3125	65.8256	25.7092	76.7147	35.0331	82.4072	57.2698	117.634	65.1265	74.4545	46.4543	77.6574	63.4751			selumetinib/AZD6244	PF562271	selumetinib/AZD6244 + PF562271	10.5326	-3.94344	3.54954	-24.7373	-6.72246
	selumetinib/AZD6244	PLX4720	selumetinib/AZD6244 + PLX4720	61.3134	35.517	47.4014	93.0096	51.2179	70.4983	49.5669	67.1329	99.9642	80.4536	89.1235	104.368	88.3408	46.8923	82.7198	64.6797	101.925	85.4633	130.993	74.1404	162.448	55.3064	85.7106	80.0452	1.4156	79.1654	76.6265	58.2405	94.0779	77.8483	88.455	101.877	101.466	83.8544	104.902	66.3431			selumetinib/AZD6244	PLX4720	selumetinib/AZD6244 + PLX4720	-27.263	-1.34595	-12.5552	-52.597	10.8816
	selumetinib/AZD6244	vatalanib/PTK787	selumetinib/AZD6244 + vatalanib/PTK787	60.4746	63.9061	73.0572	59.6884	62.5241	85.5335	58.2308	79.9107	72.4652	67.2027	80.0571	89.4027	66.6828	81.6808	71.5612	57.6688	93.3518	92.6749	115.886	73.7824	98.8489	43.2169	66.0575	74.743	79.522	76.7377	75.4827	56.2858	78.7475	57.276	84.628	70.3023	77.8897	50.4417	72.8701	64.0314			selumetinib/AZD6244	vatalanib/PTK787	selumetinib/AZD6244 + vatalanib/PTK787	-17.8427	-7.55114	-30.5062	-20.4423	-5.79028
	selumetinib/AZD6244	sorafenib	selumetinib/AZD6244 + sorafenib	54.2025	51.8537	60.0356	79.4199	82.4055	70.0402	68.7867	72.2263	86.3007	70.9621	84.7794	133.832	84.0257	60.3743	76.7436	76.9802	87.9248	90.2458	130.455	73.1021	111.148	49.6256	67.5613	64.3804	107.598	22.0241	65.09	54.7639	57.0876	75.7803	90.1845	97.8966	82.0616	44.7453	78.284	35.6171			selumetinib/AZD6244	sorafenib	selumetinib/AZD6244 + sorafenib	1.51398	27.1021	-8.03808	-21.7761	29.0029
	selumetinib/AZD6244	sunitinib	selumetinib/AZD6244 + sunitinib	35.4016	29.0933	43.1782	56.8744	77.2287	62.9266	56.8164	67.5299	57.0847	62.8035	71.2915	128.174	87.7493	41.7313	74.8239	73.7661	94.2476	86.3599	56.3129	39.0325	70.7495	48.9739	39.8322	33.1187	92.5421	15.9063	62.3695	31.7274	41.1858	37.8798	66.8556	64.1766	70.8863	32.2253	82.2204	36.521			selumetinib/AZD6244	sunitinib	selumetinib/AZD6244 + sunitinib	-17.0584	-3.95727	-9.98529	-20.4381	34.384
	selumetinib/AZD6244	temozolomide	selumetinib/AZD6244 + temozolomide	43.0937	33.5471	50.1786	82.3756	87.0973	66.8984	69.7954	55.8311	61.0954	80.488	74.9223	93.7809	89.113	59.7484	71.4064	95.4107	105.244	100.167	98.8221	97.2665	116.446	50.2101	62.715	50.9658	111.657	41.0392	67.0065	42.1715	75.1753	71.7605	105.421	102.214	71.2398	52.7808	87.8433	56.9801			selumetinib/AZD6244	temozolomide	selumetinib/AZD6244 + temozolomide	-15.2062	-14.8872	-1.11482	-23.0413	-13.9036
	selumetinib/AZD6244	Tideglusib/TZDZ-8	selumetinib/AZD6244 + Tideglusib/TZDZ-8	55.1136	37.5679	68.2624	93.1722	90.2219	75.7823	71.7914	93.1839	101.235	64.0632	76.4305	96.2316	86.9709	55.9922	85.2377	100.587	113.903	109.586	101.739	76.4827	107.527	60.4004	85.954	71.1692	112.395	51.4915	70.833	39.9993	79.6438	85.9976	98.9701	87.2375	86.6622	45.9662	85.3188	54.2708			selumetinib/AZD6244	Tideglusib/TZDZ-8	selumetinib/AZD6244 + Tideglusib/TZDZ-8	3.41884	32.6686	-14.5265	-20.7936	5.22837
	selumetinib/AZD6244	stibogluconate	selumetinib/AZD6244 + stibogluconate	54.3061	32.6995	37.8842	69.5349	79.591	65.5611	55.7866	69.4533	101.774	59.0964	245.173	120.616	83.4601	49.9222	74.8738	81.8342	90.1086	88.1357	111.66	64.0144	105.537	48.1877	56.8981	47.4091	89.7159	41.5735	66.4542	37.197	72.4948	58.8322	87.5628	80.0001	71.1634	37.3309	82.2733	47.3609			selumetinib/AZD6244	stibogluconate	selumetinib/AZD6244 + stibogluconate	-11.607	41.9915	13.268	-8.50435	24.4929
	selumetinib/AZD6244	VX702	selumetinib/AZD6244 + VX702	77.6549	40.9719	60.5099	82.4536	92.4215	83.2161	57.9994	102.936	106.443	94.6842	83.2711	94.8797	108.936	80.254	75.4399	92.1906	99.7437	103.67	81.5508	110.087	117.152	59.4989	84.2525	59.0527	157.102	69.286	71.9654	52.3884	81.2212	74.0161	117.009	85.5053	80.1409	48.6018	92.193	64.0864			selumetinib/AZD6244	VX702	selumetinib/AZD6244 + VX702	-38.0474	9.93654	-10.6342	-26.1739	-6.15048
	selumetinib/AZD6244	XL147	selumetinib/AZD6244 + XL147	61.4113	52.0066	49.8141	53.5499	95.5835	69.8949	62.6642	82.5616	77.982	57.3356	86.9528	109.933	70.6751	55.2157	76.2519	68.505	77.863	90.5929	58.2497	67.8218	117.564	48.2616	58.4292	58.4764	100.611	54.2299	57.7651	38.1555	61.545	64.3252	68.7922	59.7183	65.7044	64.5483	38.6772	25.1643			selumetinib/AZD6244	XL147	selumetinib/AZD6244 + XL147	-17.2281	2.67014	-5.10257	4.85131	-20.3872
	selumetinib/AZD6244	YM155	selumetinib/AZD6244 + YM155	65.3771	58.3036	39.0954	49.012	88.0162	75.7333	77.1683	62.223	20.6173	67.9243	63.7891	69.1812	36.4694	24.0889	81.9691	80.5813	41.5633	84.6042	46.1429	105.247	41.7308	37.7845	51.3034	62.8522	126.9	39.2687	59.3314	27.4149	59.5579	55.0055	94.5555	84.8581	73.0574	54.8655	76.9759	58.7729			selumetinib/AZD6244	YM155	selumetinib/AZD6244 + YM155	-36.8514	-19.5356	-23.4994	-31.2204	-12.8421
	Bexarotene	Tanespimycin/17-AAG	Bexarotene + Tanespimycin/17-AAG	58.39	64.097	66.1793	59.6547	76.2766	87.4324	57.2401	67.1825	84.1049	34.0225	101.176	104.851	53.0509	61.172	23.5229	74.7036	73.3675	82.5912	114.625	45.4453	18.9276	78.1925	93.7022	98.8996	113.133	77.8216	55.881	68.0196	59.0834	58.5047	32.3958	43.7643	37.5423	50.5296	9.39494	21.1704			Bexarotene	Tanespimycin/17-AAG	Bexarotene + Tanespimycin/17-AAG	-18.0588	40.5231	30.4762	53.6288	-3.76836
	Bexarotene	Veliparib/ABT888	Bexarotene + Veliparib/ABT888	64.2304	61.8078	70.147	78.622	60.1232	84.6092	67.1997	75.1155	69.7929	93.8986	90.8717	94.8701	100.101	85.181	97.5421	82.7792	82.616	95.2173	88.3421	83.6575	82.8829	78.9333	88.123	88.5055	104.368	82.5971	62.4586	88.4315	78.9505	71.3992	68.2751	63.7859	67.3715	83.115	91.6068	105.593			Bexarotene	Veliparib/ABT888	Bexarotene + Veliparib/ABT888	-18.4155	27.1847	30.8611	14.6546	12.8914
	Bexarotene	CHIR265	Bexarotene + CHIR265	47.423	39.1395	49.0028	52.6209	75.0804	54.8863	39.9843	66.3249	72.3674	44.6973	292.528	110.244	73.708	52.7835	54.9486	54.5451	92.9431	89.8006	152.077	58.0784	47.7253	45.2524	72.9963	62.8099	91.7401	54.7314	34.9627	40.5975	76.2351	28.8424	66.7982	49.2944	46.5932	28.9691	33.3391	39.0985			Bexarotene	CHIR265	Bexarotene + CHIR265	-11.6855	-4.16544	3.73504	-12.1173	-21.2473
	Bexarotene	Darinaparsin	Bexarotene + Darinaparsin	81.1973	76.9308	68.4459	107.015	72.0321	104.355	86.3711	66.1009	93.3052	112.636	67.4601	166.078	92.8421	76.8217	113.294	98.0797	76.3746	109.715	167.618	96.8297	68.2977	82.7026	82.8344	96.4391	56.9568	87.4839	101.837	95.1803	85.7534	84.5422	98.0435	42.8769	49.9222	104.821	49.1968	70.516			Bexarotene	Darinaparsin	Bexarotene + Darinaparsin	-29.4762	-13.0918	27.1397	-39.4335	-3.96977
	Bexarotene	dasatanib	Bexarotene + dasatanib	73.9674	57.8808	79.058	72.5669	26.2517	88.6974	72.2292	54.3701	60.7847	102.234	54.801	36.5714	68.0356	80.4834	86.1917	62.9018	81.8945	73.3417	60.565	42.4619	44.2524	70.2878	47.8935	109.258	114.713	103.096	82.8217	97.3234	91.0832	35.2747	77.9903	64.9988	57.2701	119.939	56.5385	47.8884			Bexarotene	dasatanib	Bexarotene + dasatanib	-10.7786	27.3169	42.8597	-1.34034	29.6016
	Bexarotene	decitabine	Bexarotene + decitabine	77.1117	89.3301	98.4909	79.104	60.1763	81.6532	63.0027	77.3925	74.8424	81.6239	71.8359	84.7555	74.4382	98.0753	111.524	59.265	103.386	90.0084	64.8899	68.6803	48.9008	59.4761		96.9772		83.2065	73.6701		64.4923	69.1427	55.2821	33.8634	56.0159	91.7398	53.5767	69.0178			Bexarotene	decitabine	Bexarotene + decitabine	-11.2603	-12.7635	42.9387	36.3518	10.5514
	Bexarotene	erlotinib	Bexarotene + erlotinib	49.3727	68.2973	67.1997	60.6332	71.1113	88.4	77.7028	66.6996	86.5459	84.2139	82.9178	130.33	90.9749	89.3866	98.2323	92.6006	84.2304	121.526	108.725	71.9806	56.3982	70.6766	87.6931	73.8728	71.9977	80.2536	113.923	78.3783	71.5691	66.1207	81.6267	63.3281	61.9098	79.0171	61.5423	81.3249			Bexarotene	erlotinib	Bexarotene + erlotinib	-4.29091	1.25688	44.1558	19.9247	-1.80961
	Bexarotene	fludarabine	Bexarotene + fludarabine	90.3339	3.92053	23.6398	28.5554	85.1948	82.5246	59.4647	89.0116	92.4779	107.25	100.961	131.402	66.3445	93.794	78.9024	66.0374	41.3239	51.7413	119.822	70.9868	56.5714	57.8721	74.8091	23.6157	109.081	1.71271	81.3777	80.924	82.7062	59.2232	59.9498	62.5067	71.7701	95.6644	86.5394	104.532			Bexarotene	fludarabine	Bexarotene + fludarabine	-34.6047	0.963332	-1.70845	-6.97133	23.2389
	Bexarotene	gemcitabine	Bexarotene + gemcitabine	71.7407	60.1104	83.6462	80.7112	29.5866	69.3421	38.2396	50.4304	53.3859	62.5182	56.7147	79.2158	25.3625	39.3278	87.7379	57.5944	101.099	90.1527	47.8039	50.0724	62.1475	42.3978	65.6248	117.484	109.864	84.2441	38.1828	63.0733	36.3984	56.9093	63.3939	54.5459	71.8381	58.9358	62.4512	91.1937			Bexarotene	gemcitabine	Bexarotene + gemcitabine	-16.5761	24.2703	26.7224	22.7537	4.51634
	Bexarotene	Indole-3-carbinol	Bexarotene + Indole-3-carbinol	94.2884	74.3444	106.032	105.685	50.7973	115.793	72.3282	84.8823	99.4911	117.351	102.64	111.41	87.9102	106.909	141.665	87.1105	94.5764	89.6169	138.656	118.87	79.6414	82.7126	64.3572	100.891	188.379	90.9412	76.9035	118.843	98.5459	83.188	117.128	51.6539	49.3511	127.894	37.2279	63.0969			Bexarotene	Indole-3-carbinol	Bexarotene + Indole-3-carbinol	-18.5573	127.15	48.93	37.9038	46.0699
	Bexarotene	lenalidomide	Bexarotene + lenalidomide	62.0516	59.2721	80.2978	82.5825	66.2047	80.7344	78.826	84.0616	92.8272	63.8776	74.4529	76.9562	84.5388	89.3971	110.766	109.133	81.8055	100.544	76.5957	79.7671	54.0718	83.5346	67.9151	100.598	87.9136	84.5853	85.2905	102.241	98.8197	98.3563	70.5816	47.2099	63.8936	97.7976	44.5594	55.2848			Bexarotene	lenalidomide	Bexarotene + lenalidomide	-6.25107	1.44826	9.41898	29.5188	5.04162
	Bexarotene	palbociclib/PD332991	Bexarotene + palbociclib/PD332991	56.4158	43.7109	51.5583	60.0383	60.1642	72.3644	57.7731	37.7781	104.495	85.1456	54.7013	50.3008	66.9336	55.4048	63.7901	70.6283	83.5028	80.8204	86.6084	78.3563	59.0733	59.1372	70.9402	69.0587	120.023	50.3126	74.4876	59.7606	47.462	38.819	63.1146	49.966	49.0168	69.0592	34.4348	45.6925			Bexarotene	palbociclib/PD332991	Bexarotene + palbociclib/PD332991	-12.5162	1.96517	27.0783	21.3595	20.8956
	Bexarotene	PLX4720	Bexarotene + PLX4720	50.8704	45.1908	43.5142	76.1633	64.6529	68.6587	70.6661	70.6846	92.6991	82.3293	69.4964	103.311	76.5918	55.6343	81.1472	62.3878	80.5583	83.4318	85.9308	88.5101	79.9515	68.6825	37.3812	86.8357	126.82	78.5003	76.4452	82.979	92.0649	78.9015	108.218	55.3027	46.4136	116.976	45.896	55.5375			Bexarotene	PLX4720	Bexarotene + PLX4720	-9.37948	20.8691	30.9612	-4.28339	-3.74466
	Bexarotene	vatalanib/PTK787	Bexarotene + vatalanib/PTK787	78.7621	81.803	76.0975	68.9807	52.3319	75.7515	60.1715	82.3228	95.549	123.997	62.0673	78.3917	69.822	88.5171	102.508	53.4457	83.5261	78.857	57.6305	66.7838	80.385	53.7871	64.2501	90.2155	100.034	83.0623	76.7316	87.4153	66.7426	61.7682	39.3777	45.4894	22.5668	90.4542	23.6344	39.9976			Bexarotene	vatalanib/PTK787	Bexarotene + vatalanib/PTK787	-26.8145	27.1432	14.8451	0.824267	3.31363
	Bexarotene	temozolomide	Bexarotene + temozolomide	57.9991	36.3091	96.5487	108.344	53.6727	77.3744	68.3525	57.4183	44.2943	82.1705	71.6006	69.8902	69.1658	101.981	95.7244	76.1281	76.6141	92.379	168.632	78.7268	84.6816	107.925	92.2815	67.175	89.4537	127.697	71.0587	151.439	103.059	81.1387	94.8643	48.0509	40.1649	83.3029	21.1262	66.0238			Bexarotene	temozolomide	Bexarotene + temozolomide	-24.0178	-0.235402	8.3134	-2.80947	18.1169
	Bexarotene	XL147	Bexarotene + XL147	89.6175	88.2164	94.8684	84.702	79.7893	117.904	91.0589	85.7497	83.9859	92.3836	144.426	84.4866	70.1608	108.742	102.916	73.7107	65.4591	92.955	119.412	79.0525	140.801	87.9852	91.2369	105.825	32.054	95.8347	101.489	99.6609	77.7201	96.0883	75.7832	103.465	32.9939	111.533	24.6545	47.1215			Bexarotene	XL147	Bexarotene + XL147	-35.7797	17.4854	0.691846	19.1732	-6.03542
	Bexarotene	YM155	Bexarotene + YM155	71.0351	72.2978	86.8707	64.6232	78.2887	89.7107	88.2805	76.4003	39.7931	115.81	114.364	79.2213	54.5231	45.6309	126.09	125.287	27.659	78.7911	40.3965	92.3996	72.5085	60.3944	6.92936	112.384	106.96	81.6877	113.831	65.8907	62.21	88.5294	52.0821	40.9898	43.5374	114.98	29.6219	36.1048			Bexarotene	YM155	Bexarotene + YM155	-36.276	2.64907	-53.538	-32.9782	-4.55665
	BI78D3	Tanespimycin/17-AAG	BI78D3 + Tanespimycin/17-AAG	53.1782	58.3081	77.8994	85.5229	79.9921	76.3609	74.0393	66.2725	54.8159	24.3935	72.9054	103.38	70.4861	60.0939	22.1128	72.657	97.7145	76.3692	69.9586	67.0652	24.7665	88.8273	96.0824	102.101	129.808	82.2571	60.0744	79.4287	63.9426	68.8879	144.279	76.372	76.2846	68.9623	42.8237	61.2964			BI78D3	Tanespimycin/17-AAG	BI78D3 + Tanespimycin/17-AAG	-7.47102	25.9629	3.61598	30.0682	-7.54563
	BI78D3	ABT263	BI78D3 + ABT263	41.5463	58.606	77.6688	82.9309	75.6653	52.824	77.915	52.9205	75.1752	72.6226	44.2061	19.3858	77.0061	81.2895	73.4162	65.829	31.5152	71.33	22.1332	3.25098	30.8413	102.215	83.0283	67.962	115.699	68.6258	65.5743	77.7738	82.6902	14.1267	27.9964	25.2198	28.6364	23.7889	21.7601	16.0468			BI78D3	ABT263	BI78D3 + ABT263	12.2496	9.50036	35.3334	11.8255	-4.4005
	BI78D3	Veliparib/ABT888	BI78D3 + Veliparib/ABT888	63.5946	59.1949	88.1433	72.7221	94.108	82.0377	79.91	85.8876	77.9759	74.3455	100.516	80.7471	96.2948	85.2441	85.3313	104.975	95.93	86.493	45.3493	100.491	77.4731	106.63	100.686	87.1311	97.624	90.7461	117.685	80.0789	93.4101	84.4831	75.669	69.895	79.9228	89.2167	82.1	82.5141			BI78D3	Veliparib/ABT888	BI78D3 + Veliparib/ABT888	-11.6728	12.4881	-2.95715	22.4546	-21.1557
	BI78D3	selumetinib/AZD6244	BI78D3 + selumetinib/AZD6244	56.9221	51.1358	54.3513	64.9099	94.852	59.7349	62.9984	85.6216	102.164	64.0363	60.5341	108.604	87.0852	54.622	84.4979	75.8047	101.761	69.9306	48.5463	90.4229	96.7748	50.3882	54.1848	49.0916	128.304	38.6815	61.4462	41.356	72.3378	60.5496	103.824	55.4426	73.2724	43.7688	82.6344	43.6892			BI78D3	selumetinib/AZD6244	BI78D3 + selumetinib/AZD6244	-9.64144	-3.82376	2.05421	9.07595	-7.94359
	BI78D3	Bexarotene	BI78D3 + Bexarotene	75.0793	83.5295	93.1191	86.7139	74.2182	110.646	83.5671	92.3079	102.047	85.8129	92.3806	106.415	82.2451	82.3357	99.297	93.3791	79.4557	108.656	55.1616	97.3249	101.92	79.72	93.0622	105.584	84.9101	96.298	92.8114	98.8011	98.8242	81.9462	98.1263	47.1729	64.8441	113.839	40.3172	84.5109			BI78D3	Bexarotene	BI78D3 + Bexarotene	-17.467	7.93471	27.4341	44.8809	11.023
	BI78D3	Bortezomib	BI78D3 + Bortezomib	58.0801	27.2223	27.2309	27.0442	10.6016	12.5914	2.63677	15.9656	15.3884	17.4269	14.208	15.8569	13.3226	15.3927	31.8571	35.9388	90.1638	97.3934	55.0252	19.5975	3.21747	10.1408	4.56092	33.5063	22.4033	54.0479	2.33807	3.39882	16.5066	59.53	43.8435	36.0668	26.2314	7.4493	31.9057	11.3553			BI78D3	Bortezomib	BI78D3 + Bortezomib	-11.3607	-2.91789	2.13603	-4.75317	3.57427
	BI78D3	CHIR265	BI78D3 + CHIR265	47.4074	34.6832	32.3503	34.9645	59.4779	51.5269	34.8933	59.9718	68.6219	41.6427	59.9902	97.6433	73.1332	40.577	50.6727	62.1972	81.1647	91.3213	108.534	68.9446	42.7827	41.1001	70.101	56.5903	86.7983	49.6125	41.6618	36.9537	68.409	27.796	87.7713	64.6783	64.4551	38.7156	79.9616	59.4896			BI78D3	CHIR265	BI78D3 + CHIR265	-6.9063	-6.5118	12.1267	6.3641	-5.69062
	BI78D3	cisplatin	BI78D3 + cisplatin	102.522	99.6617	110.725	108.961	96.1987	86.2977	96.9299	101.14	98.4279	90.2749	21.2912	57.3657	96.7817	97.3278	86.6095	93.2575	78.1515	86.513	152.874	92.3255	83.6083	110.151	89.9374	114.589	80.9397	104.801	76.2402	105.935	90.0254	88.6309	90.1142	85.4123	94.4931	81.7388	91.7788	77.2854			BI78D3	cisplatin	BI78D3 + cisplatin	-22.9839	-30.5416	-29.4497	-3.93049	-28.7565
	BI78D3	CX4945	BI78D3 + CX4945	59.4473	67.024	81.9373	74.7258	61.2488	87.8431	91.9774	78.3535	74.0539	99.1668	81.7328	72.6036	75.3137	84.9321	97.4184	59.3794	92.1859	71.1482	59.8799	69.6746	62.3924	70.7244	81.3634	92.7296	159.158	105.626	55.4744	113.885	105.153	82.5517	52.4491	46.3703	62.5794	97.253	86.1851	74.7008			BI78D3	CX4945	BI78D3 + CX4945	5.33844	-16.9927	-11.7222	47.8626	-13.0245
	BI78D3	Darinaparsin	BI78D3 + Darinaparsin	52.4019	73.0939	65.958	61.3395	83.0687	85.9108	81.5719	58.214	69.873	57.6792	92.1511	69.0978	88.201	74.7153	94.5745	78.0756	77.8601	72.7326	86.3452	79.9479	115.022	88.9477	82.4495	85.0567	12.0639	87.9941	84.983	88.5259	62.9333	75.1372	88.6573	70.7635	73.4701	70.9064	92.3711	90.5459			BI78D3	Darinaparsin	BI78D3 + Darinaparsin	6.21338	-21.6719	14.6551	7.61853	-15.0644
	BI78D3	dasatanib	BI78D3 + dasatanib	57.0388	76.3589	78.6527	44.4399	39.8852	75.1792	75.0937	72.0843	69.8626	60.5214	66.8177	32.8236	77.7674	58.8682	84.2319	71.1234	83.0563	77.3243	45.1483	39.63	42.4534	76.062	49.4999	97.6016	2.59556	81.6794	71.2806	67.7272	69.1426	45.706	51.8472	69.8555	76.7341	82.6055	78.2181	46.474			BI78D3	dasatanib	BI78D3 + dasatanib	14.5727	-7.73259	24.1679	28.2375	15.9205
	BI78D3	decitabine	BI78D3 + decitabine	54.4072	101.628	71.8034	66.4174	64.9575	76.5185	73.1035	75.7533	69.2211	72.558	76.9108	45.8439	70.2545	86.3288	87.3655	66.4807	96.4795	93.2498	74.4866	77.7999	71.3863	60.9334	69.6273	84.6138	105.053	91.0511	75.5772	87.0663	55.2556	61.1334	98.4964	68.6008	86.3649	73.3636	93.7033	94.5359			BI78D3	decitabine	BI78D3 + decitabine	20.2218	-39.9544	47.4727	51.3902	5.70997
	BI78D3	Docetaxel	BI78D3 + Docetaxel	37.3683	16.8968	44.0238	42.494	43.6242	39.8672	14.5269	48.3725	10.4846	41.5837	46.0251	74.9051	33.9158	31.7837	72.1269	37.0643	67.604	65.8074	17.0725	44.0479	27.4692	36.6893	33.2187	53.0634	82.5866	13.4782	52.2573	43.2298	22.8158	30.1881	78.1502	70.6059	56.9927	50.3189	71.4209	66.9073			BI78D3	Docetaxel	BI78D3 + Docetaxel	4.72784	-3.65013	-14.7637	-11.0359	-6.74614
	BI78D3	Dovitinib/CHIR-258	BI78D3 + Dovitinib/CHIR-258	60.6478	64.0763	63.1787	50.3329	67.8186	64.3037	63.2097	59.5506	23.0383	53.3556	130.228	110.244	71.6947	87.5198	66.6495	68.4195	85.8418	56.3076	24.4775	51.1248	55.0055	66.0367	46.5078	69.2946	48.5845	63.6397	63.3154	45.9716	40.796	64.687	80.9973	80.7892	86.038	67.1715	98.8531	73.8292			BI78D3	Dovitinib/CHIR-258	BI78D3 + Dovitinib/CHIR-258	2.62572	-9.55873	15.1084	18.7393	7.12054
	BI78D3	ENMD2076	BI78D3 + ENMD2076	66.5843	59.5704	92.413	91.1814	77.2711	71.9518	89.2303	81.6732	89.1059	69.8224	88.7169	90.3693	93.8657	80.791	122.759	98.8593	90.2876	72.1863	60.9035	67.9239	78.4681	93.7733	92.1745	110.065	100.357	110.214	104.525	78.3451	95.1081	82.5054	88.5619	79.4699	75.6922	79.7781	105.483	88.1481			BI78D3	ENMD2076	BI78D3 + ENMD2076	-10.5087	-8.09369	40.1724	5.75729	1.0306
	BI78D3	Enzastaurin	BI78D3 + Enzastaurin	68.1159	111.903	121.786	97.8078	134.782	110.635	94.3482	77.7793	80.1819	116.853	56.9135	100.742	106.388	113.073	106.501	95.6317	99.9089	99.1836	139.815	92.6548	72.1568	113.685	126.691	104.209	0.400167	115.57	92.3498	121.688	112.446	99.059	67.1768	80.3751	91.9377	130.685	86.198	83.5713			BI78D3	Enzastaurin	BI78D3 + Enzastaurin	-11.4954	-11.6991	-34.474	5.30479	-28.3401
	BI78D3	erlotinib	BI78D3 + erlotinib	53.5059	94.9606	77.9668	59.8147	73.8065	57.5707	75.4249	70.8071	81.1929	61.5998	58.5292	65.4683	95.7592	84.9846	84.2077	78.9816	84.7153	101.157	52.7641	51.6521	63.8864	67.5019	69.9697	70.8252	108.494	85.4504	81.25	69.7955	78.747	58.1785	85.7922	79.1109	76.3583	97.6622	81.8583	80.1106			BI78D3	erlotinib	BI78D3 + erlotinib	-2.41489	-38.9351	15.9459	22.3841	-4.56386
	BI78D3	everolimus	BI78D3 + everolimus	55.3148	35.568	59.7689	54.8707	61.0511	65.9928	53.4749	58.89	53.456	74.0635	63.7463	44.7397	77.4758	64.4182	75.2603	59.1824	76.7901	83.1186	43.4753	63.9794	51.5071	78.5995	64.9373	61.541	55.3584	64.2595	53.9732	70.0483	62.8393	57.292	91.7407	79.5322	63.591	65.7102	83.6433	65.8258			BI78D3	everolimus	BI78D3 + everolimus	-7.23294	6.20966	16.9696	14.6066	11.7686
	BI78D3	FK866	BI78D3 + FK866	72.6933	86.8651	99.8262	89.4037	60.7322	72.7301	3.23856	74.3716	114.022	81.1044	44.0352	69.6323	59.1104	63.8899	121.212	49.6443	100.631	104.321	51.6356	101.149	68.8349	30.9847	39.3421	89.0197	131.962	12.0468	79.2597	58.5648	92.6886	45.6362	91.4798	70.9053	51.8504	92.3493	78.3088	36.9212			BI78D3	FK866	BI78D3 + FK866	15.7831	26.5801	43.3405	49.3481	-8.69232
	BI78D3	fludarabine	BI78D3 + fludarabine	60.0826	3.1935	26.3116	43.8189	72.0809	74.2877	80.4462	102.845	110.604	99.2147	93.5234	84.7411	78.2043	95.8751	86.7566	91.2252	32.2694	34.3965	63.0315	77.9397	75.8538	83.046		14.9497		1.16667	79.7329		90.2901	67.657	85.3481	70.9691	78.0399	92.1226	84.738	78.8426			BI78D3	fludarabine	BI78D3 + fludarabine	3.07507	0.740432	-7.81563	-21.7953	36.2604
	BI78D3	fingolimod	BI78D3 + fingolimod	10.172	1.58684	18.9092	38.5532	25.2818	6.45525	0.648505	21.8389	6.44505	15.7474	7.93354	12.7387	5.46285	2.79708	14.1616	1.52551	63.6182	26.4544	10.0182	6.25393	0.266112	39.3271	11.1561	11.4791	118.915	0.491013	2.40902	0.604209	12.5708	4.14303	5.78198	8.93348	11.2971	77.0499	5.91941	7.61777			BI78D3	fingolimod	BI78D3 + fingolimod	0.124302	-0.407148	-4.96574	1.04205	18.9129
	BI78D3	vismodegib/GDC0449	BI78D3 + vismodegib/GDC0449	65.835	117.776	100.867	89.6665	50.3128	104.216	92.4762	130.09	118.289	94.3124	273.538	112.951	104.303	115.967	116.395	87.3725	106.92	114.258	80.9221	118.388	118.038	88.3269		100.945		105.082	100.269		106.56	106.347	72.4371	97.2984	80.5393	95.9897	92.4649	86.6248			BI78D3	vismodegib/GDC0449	BI78D3 + vismodegib/GDC0449	-4.54073	-49.5645	-12.2512	30.7011	27.2105
	BI78D3	gemcitabine	BI78D3 + gemcitabine	75.8305	83.929	84.3486	85.0024	39.2816	81.1095	45.4758	73.3541	53.4224	81.9384	52.3162	50.2753	44.1402	49.4205	88.2175	54.5018	103.421	99.0103	28.2771	57.9739	63.8304	42.7259	72.5625	91.0891	101.037	92.8172	49.7466	59.2715	44.2794	81.3294	70.6496	68.46	70.1573	63.3938	97.8994	78.7143			BI78D3	gemcitabine	BI78D3 + gemcitabine	-13.3128	-15.9607	8.7318	20.5701	-5.20776
	BI78D3	Indole-3-carbinol	BI78D3 + Indole-3-carbinol	79.9757	133.582	91.8624	86.8828	78.9209	95.9632	89.4529	100.913	96.9516	100.721	92.5423	95.6981	98.4919	107.484	82.702	102.218	93.8441	79.171	72.3059	80.1286	101.248	94.2775		93.2424		94.1975	71.7745		100.543	88.9888	77.3755	94.7582	87.227	87.2106	107.232	87.9604			BI78D3	Indole-3-carbinol	BI78D3 + Indole-3-carbinol	5.84995	28.721	38.8264	59.6311	17.8637
	BI78D3	lapatinib	BI78D3 + lapatinib	46.0829	78.8595	79.5925	68.746	62.8713	55.9934	82.3329	92.3053	107.317	85.6866	74.193	95.5311	102.371	85.8286	61.4982	83.957	90.3703	100.208	47.4776	81.5628	58.2172	88.3731		72.9459		92.6425	87.196		66.4345	85.7133	39.5609	78.0841	79.7934	94.4618	99.5285	38.8023			BI78D3	lapatinib	BI78D3 + lapatinib	2.31485	-14.6429	-10.5216	17.5433	4.40166
	BI78D3	lenalidomide	BI78D3 + lenalidomide	89.2503	105.739	75.1619	78.4938	105.647	83.1633	86.7001	91.8013	95.0879	78.9348	118.906	95.3967	110.753	88.549	96.0705	106.677	95.471	86.3221	64.0458	80.4278	84.2396	105.776	101.283	93.8707	94.4501	87.3717	82.0468	105.603	114.933	80.996	125.103	71.2699	83.4825	106.162	99.1875	91.7641			BI78D3	lenalidomide	BI78D3 + lenalidomide	-26.0119	-56.8292	0.501592	35.8909	-34.4612
	BI78D3	Lestaurtinib	BI78D3 + Lestaurtinib	79.1178	49.9027	66.2732	57.4095	77.3474	72.9644	94.8579	101.461	96.0371	69.0037	96.3486	96.3978	113.096	91.2734	98.7829	82.6728	101.829	102.253	72.3059	101.711	133.912	83.1691		72.1181		107.418	77.2379		79.8044	63.9633	84.6295	74.4225	73.8652	86.1517	95.5343	92.4815			BI78D3	Lestaurtinib	BI78D3 + Lestaurtinib	-30.3225	-1.78165	1.54553	12.6136	3.31587
	BI78D3	MK2206	BI78D3 + MK2206	69.8267	90.4843	77.7826	71.7193	76.6755	74.1059	91.1281	86.1035	72.4739	76.7283	74.6686	39.0997	88.4043	85.3178	85.7912	70.5756	91.9552	87.9656	69.4473	84.3498	100.047	85.4764	102.182	87.1982	89.0358	81.3447	79.647	73.8556	88.0479	57.9794	108.433	77.3012	62.5777	86.2335	103.322	76.8028			BI78D3	MK2206	BI78D3 + MK2206	-33.8185	-57.3157	-19.736	-6.84039	-12.8288
	BI78D3	nilotinib	BI78D3 + nilotinib	75.9236	68.0108	71.3058	71.3647	126.505	87.5332	94.2678	89.7519	109.151	84.4794	130.131	135.6	76.5924	109.11	90.4556	104.345	112.527	114.15	79.3536	110.571	90.5307	92.4996	106.585	94.4759	9.13202	86.5361	73.7841	79.7314	94.3767	98.9071	82.1601	89.6971	82.1638	73.8564	88.3814	67.4976			BI78D3	nilotinib	BI78D3 + nilotinib	-8.98721	13.4973	7.04992	4.37399	-28.9665
	BI78D3	Nutlin-3	BI78D3 + Nutlin-3	79.3378	53.7747	96.0191	75.1863	67.5029	69.6621	82.2655	87.9921	133.212	54.0816	180.698	71.7249	85.1781	112.287	99.7868	110.952	92.6949	81.439	111.438	67.8201	136.181	99.5229	106.889	90.0395	78.8759	107.522	76.0726	70.6697	106.049	88.415	117.201	100.812	75.1964	78.0715	80.9607	111.014			BI78D3	Nutlin-3	BI78D3 + Nutlin-3	-26.2829	-6.48413	1.61997	43.7245	-1.73804
	BI78D3	NVP-BEZ235	BI78D3 + NVP-BEZ235	67.4714	30.6756	72.0364	57.0505	78.9117	60.0205	69.6858	72.6073	70.6313	69.5837	95.5776	74.3828	79.3321	82.6376	93.6248	77.0692	94.4304	100.921	61.7878	83.4025	58.4968	72.7536	79.9515	79.4357	3.87857	74.3973	58.7029	90.2981	70.3861	58.1812	98.559	75.7422	83.2906	59.5183	91.017	110.424			BI78D3	NVP-BEZ235	BI78D3 + NVP-BEZ235	-11.0338	5.08111	-9.09151	15.3547	0.554199
	BI78D3	OSI906	BI78D3 + OSI906	85.5534	137.89	98.0497	113.364	97.7513	90.4904	96.066	105.553	136.437	113.374	137.469	76.7903	108.71	101.28	84.0717	86.9622	85.3817	92.5903	42.8862	67.7138	71.413	96.7933	87.2054	84.6393	103.943	91.0878	86.4124	118.506	85.634	119.026	88.1886	66.5019	81.1958	73.0564	74.29	84.1307			BI78D3	OSI906	BI78D3 + OSI906	-14.3043	-49.4012	-20.8108	-5.06459	2.81145
	BI78D3	Pazopanib	BI78D3 + Pazopanib	87.9109	93.5582	77.953	72.248	66.1437	76.965	97.9469	78.1872	96.7333	83.943	103.147	128.869	106.894	98.3422	91.769	93.7965	78.9232	82.4482	81.3237	95.5402	89.5467	73.6056	82.3037	81.1092	96.7765	113.286	87.8458	81.4779	113.714	98.7332	73.8867	92.4796	73.9398	115.721	105.431	128.298			BI78D3	Pazopanib	BI78D3 + Pazopanib	-20.6135	8.79461	22.8409	37.4504	25.8534
	BI78D3	palbociclib/PD332991	BI78D3 + palbociclib/PD332991	62.4586	69.6493	61.453	63.6673	71.0006	62.7299	65.2907	43.0469	83.8536	54.5125	77.3096	82.6771	77.8169	79.382	80.5636	74.3588	83.7448	61.2192	82.6754	75.4067	69.0301	68.7764	64.8934	82.5258	2.18049	69.0396	74.0949	65.9073	55.3271	50.7051	104.719	83.7085	67.453	79.0995	81.668	75.739			BI78D3	palbociclib/PD332991	BI78D3 + palbociclib/PD332991	-12.7075	-32.8575	4.86604	19.3885	9.99008
	BI78D3	Crizotinib/PF2341066	BI78D3 + Crizotinib/PF2341066	82.6405	73.8595	89.1215	71.947	92.5043	104.612	91.2788	86.6462	73.4972	96.002	80.5119	129.886	88.7207	80.8748	77.0213	121.904	90.2546	91.526	75.1977	86.5173	97.976	107.597	102.263	97.7741	2.68727	85.3738	93.3633	77.2136	88.6113	119.478	87.1451	83.7832	94.9999	99.2765	88.3435	83.2026			BI78D3	Crizotinib/PF2341066	BI78D3 + Crizotinib/PF2341066	6.0584	-30.5942	-25.5024	22.7119	-11.9105
	BI78D3	PF562271	BI78D3 + PF562271	80.0691	79.0491	97.2676	69.2271	75.3454	70.8823	80.6949	76.5228	86.7228	92.6233	80.3233	111.973	84.2036	68.9437	53.3926	88.4141	68.844	58.8616	63.9871	63.3633	49.3636	97.8997	75.9104	105.988	100.396	74.4493	76.6134	92.9513	113.952	70.3188	122.648	78.6848	83.4594	91.437	82.2366	73.6684			BI78D3	PF562271	BI78D3 + PF562271	-6.78793	-30.7077	-1.07188	-7.85002	5.24711
	BI78D3	PLX4720	BI78D3 + PLX4720	55.7464	36.3091	67.5652	76.0144	67.1401	75.3874	69.3863	79.9879	113.449	75.669	88.2749	52.6239	96.5975	73.4114	76.8697	99.3599	99.2002	100.547	79.7765	95.3244	82.5486	84.4514	114.227	93.8403	65.0649	124.385	80.1358	121.13	101.248	134.673	88.7867	74.788	79.8655	112.603	79.5658	137.357			BI78D3	PLX4720	BI78D3 + PLX4720	-8.725	16.9019	-4.75566	-2.67036	-6.28374
	BI78D3	vatalanib/PTK787	BI78D3 + vatalanib/PTK787	56.005	76.794	87.3307	47.1018	62.8455	67.1037	73.4683	69.967	81.6245	68.2773	55.8945	63.0528	78.3184	76.3199	73.3117	67.7678	65.9733	86.5518	79.7664	44.8846	66.1282	62.0431	72.4192	88.3276	112.023	64.0145	50.7833	77.57	66.0759	70.2569	47.4808	79.3871	73.36	71.2199	79.4033	76.3322			BI78D3	vatalanib/PTK787	BI78D3 + vatalanib/PTK787	2.86692	10.9616	-10.6333	24.1251	-7.24742
	BI78D3	RKI983	BI78D3 + RKI983	58.9226	103.407	109.368	68.9285	104.121	65.2474	93.7605	53.1143	71.1811	93.0779	54.0647	112.824	78.6729	60.2393	63.9127	65.0653	61.228	85.0899	51.9207	55.0937	56.5806	99.2358	61.7511	90.4567	6.0466	82.5017	64.772	96.3341	75.6041	61.3144	131.149	76.7742	77.1732	68.0802	105.184	96.6656			BI78D3	RKI983	BI78D3 + RKI983	3.65435	-12.9197	-24.9293	30.5638	-16.7837
	BI78D3	sorafenib	BI78D3 + sorafenib	112.057	127.304	82.371	89.174	128.651	101.238	91.0477	115.611	93.4703	120.139	106.153	157.499	120.51	107.582	85.3475	97.1703	95.0108	116.684	104.08	73.3817	84.6283	72.7977	104.077	102.569	83.2431	86.922	74.0111	75.9251	83.3433	118.918	99.8538	61.9263	66.9585	61.0497	82.9242	66.3407			BI78D3	sorafenib	BI78D3 + sorafenib	-35.1159	-4.35443	11.3535	15.4424	-19.4725
	BI78D3	sunitinib	BI78D3 + sunitinib	52.6056	75.23	62.1793	63.6698	107.466	64.8901	82.456	86.7065	72.3036	68.1292	77.4334	128.778	85.4431	52.531	65.4799	90.9649	87.0686	102.809	47.2931	37.7634	60.2371	78.5639	90.6604	65.2695	92.3898	60.831	68.2324	62.6632	66.0227	53.813	67.1018	85.1109	73.3493	72.3064	79.8739	50.6603			BI78D3	sunitinib	BI78D3 + sunitinib	-27.2747	-36.0884	-2.34965	2.45769	1.91254
	BI78D3	temozolomide	BI78D3 + temozolomide	41.5323	35.394	74.1791	90.7891	59.9941	66.6066	84.3579	55.741	45.988	74.1076	111.815	99.2104	76.7892	85.6096	93.2637	78.2686	90.8198	80.1923	92.6465	92.8427	76.5125	61.296	89.5731	47.5992	134.074	80.9155	57.8499	64.9785	81.5689	65.2482	80.9736	74.1589	70.1614	78.8067	81.4611	74.6743			BI78D3	temozolomide	BI78D3 + temozolomide	-3.02147	-6.33683	14.2574	16.8953	11.7344
	BI78D3	Tideglusib/TZDZ-8	BI78D3 + Tideglusib/TZDZ-8	39.3777	29.5261	80.2397	54.2789	74.7175	13.5973	64.6825	25.1206	13.2135	87.5095	27.0019	36.8763	69.2475	51.1749	18.4099	92.1899	84.995	60.1815	20.5389	70.7305	3.9843	72.8395	85.2244	56.9723	145.199	78.0877	5.38625	103.978	61.2003	80.1169	80.0797	88.7506	84.0537	82.4299	99.9033	107.687			BI78D3	Tideglusib/TZDZ-8	BI78D3 + Tideglusib/TZDZ-8	41.4519	79.8459	16.6182	77.0796	18.8219
	BI78D3	stibogluconate	BI78D3 + stibogluconate	82.7323	93.753	111.015	76.5171	83.2164	91.2003	101.168	86.8439	79.0458	103.868	105.103	74.2203	109.645	76.8403	77.1141	110.196	114.454	79.6046	74.843	82.2439	89.0712	106.298	93.7946	85.7826	94.6172	96.1442	88.8215	93.9899	106.578	89.9149	63.1887	68.4732	54.1268	113.464	78.6361	67.248			BI78D3	stibogluconate	BI78D3 + stibogluconate	-23.7675	22.5555	-18.8145	34.2458	18.7838
	BI78D3	VX702	BI78D3 + VX702	96.9294	90.1016	90.5508	82.5784	98.1702	103.182	88.3485	96.3817	96.4722	98.8098	68.4914	106.109	91.3712	82.2594	88.9137	89.1816	103.774	104.087	96.9389	86.3318	101.935	87.8024	82.9574	92.667	100.165	93.7291	84.289	82.3791	93.4251	88.6982	75.5218	78.6462	57.3858	91.9465	83.0793	90.2147			BI78D3	VX702	BI78D3 + VX702	-42.2339	-10.8273	-0.650758	19.5624	-13.6263
	BI78D3	XL147	BI78D3 + XL147	120.477	87.4073	84.1646	110.531	74.0463	92.174	87.3854	93.6042	85.7955	87.2055	105.572	103.901	64.3828	99.0365	105.178	82.9319	83.2894	86.1771	54.9678	79.6681	83.8599	75.2506	80.5928	75.7571	81.3623	94.7897	66.3533	77.1522	91.4897	90.0229	106.448	71.9027	49.2618	104.332	58.2148	61.0088			BI78D3	XL147	BI78D3 + XL147	-59.463	-2.26506	-3.57296	-4.53966	-0.355336
	BI78D3	YM155	BI78D3 + YM155	56.5988	58.3694	48.7273	44.2579	78.1727	67.1436	111.625	58.1259	19.5083	71.719	105.242	77.147	58.0682	34.2211	100.084	109.253	23.8336	103.862	30.0779	118.45	42.5653	74.9056	41.9136	88.0712	117.522	73.7732	77.7907	68.9768	41.6413	80.9323	120.908	94.0127	86.3176	108.305	77.649	103.742			BI78D3	YM155	BI78D3 + YM155	-17.2065	1.99991	-20.6159	-11.9684	-4.50349
	Bortezomib	Tanespimycin/17-AAG	Bortezomib + Tanespimycin/17-AAG	73.4599	19.1623	23.4083	31.1962	12.8359	24.7147	1.3909	18.7477	12.9406	25.305	7.73606	33.371	14.2672	21.2777	23.9686	40.3965	63.2005	98.5528	58.9267	14.5568	4.64857	14.9295	6.49899	27.6206	109.447	46.7535	8.49366	6.18587	22.0515	29.8774	60.6054	48.0045	30.7463	18.4987	30.9934	24.1429			Bortezomib	Tanespimycin/17-AAG	Bortezomib + Tanespimycin/17-AAG	-40.7542	8.63798	0.137081	-12.007	-0.777572
	Bortezomib	Veliparib/ABT888	Bortezomib + Veliparib/ABT888	49.7641	19.4331	23.245	28.2212	8.26607	18.5053	1.3705	12.9446	17.8966	29.561	16.9931	31.6399	11.9815	22.0193	43.2007	30.2832	73.2676	77.8195	53.4593	21.6517	5.14125	13.6195	6.09119	32.1431	64.3861	49.9709	1.3595	2.36726	22.3974	37.7062	53.1256	60.7414	33.6546	17.6733	30.8485	17.6002			Bortezomib	Veliparib/ABT888	Bortezomib + Veliparib/ABT888	-12.6116	4.21453	1.36066	-12.421	3.87646
	Bortezomib	Bexarotene	Bortezomib + Bexarotene	64.6387	28.9987	18.0654	25.9354	8.44981	10.8195	1.75323	15.6791	10.9769	18.5647	4.78768	15.8116	6.15192	19.3123	14.9084	27.5194	60.2459	77.8122	93.4001	14.5091	7.23165	6.53725	4.26362	27.5366	73.7521	32.9231	3.26034	0.592382	14.7248	30.558	38.0395	21.26	20.2829	15.2039	21.3729	21.1095			Bortezomib	Bexarotene	Bortezomib + Bexarotene	-23.4144	1.17458	16.7559	-4.08939	5.73815
	Bortezomib	CHIR265	Bortezomib + CHIR265	43.0213	25.4958	21.6612	25.7154	18.867	15.4888	0.586812	16.5027	10.8533	26.5298	6.57489	23.6927	10.1481	15.9593	30.5672	25.8273	67.4676	77.9035	59.111	22.1869	2.50377	8.48448	3.81095	23.0982	117.699	39.2987	6.61504	1.76277	14.0665	31.3894	30.7995	34.7037	29.1422	10.8152	37.8044	12.3851			Bortezomib	CHIR265	Bortezomib + CHIR265	-14.0408	-16.2023	-8.81422	-18.8544	-9.91437
	Bortezomib	cisplatin	Bortezomib + cisplatin	61.4696	23.6903	34.6997	20.6925	9.8774	8.52946	1.63256	16.2728	12.6522	16.4543	9.14166	57.5993	7.49479	22.8897	23.0328	30.299	81.2518	77.9887	50.177	12.9427	11.3312	10.8728	6.18477	27.3078	91.6552	46.9207	3.79614	3.89323	9.79984	29.8832	29.999	23.6046	11.6085	9.15477	19.9852	5.76472			Bortezomib	cisplatin	Bortezomib + cisplatin	-4.55642	-0.88809	-11.2236	-3.25648	1.34801
	Bortezomib	CX4945	Bortezomib + CX4945	50.1574	22.3379	32.8788	22.1159	21.4875	19.83	1.31479	21.1156	10.0345	24.6005	30.3341	33.0098	7.61256	16.339	28.2328	30.9928	67.0398	74.7206	44.0125	21.3945	4.22589	12.1015	3.2451	37.7757	108.276	60.1208	1.99069	3.70181	16.0906	29.0343	44.6887	38.6056	41.091	14.7839	40.0309	11.8935			Bortezomib	CX4945	Bortezomib + CX4945	-3.80009	-5.83293	-12.5974	-1.76508	-13.4608
	Bortezomib	Darinaparsin	Bortezomib + Darinaparsin	62.8776	19.6451	25.3285	19.6827	10.2387	12.0313	1.37551	17.6664	10.7482	23.9182	16.4431	18.6997	10.8014	33.724	29.6673	42.7408	77.4753	64.6081	80.3821	44.925	5.91483	12.2402	7.42719	21.1548	111.85	35.3549	6.42646	3.51144	17.6546	41.2419	85.2918	38.7937	20.7576	11.9494	40.6487	10.4754			Bortezomib	Darinaparsin	Bortezomib + Darinaparsin	-20.9356	-2.68142	-2.04369	-8.235	1.0803
	Bortezomib	dasatanib	Bortezomib + dasatanib	47.0992	30.4687	19.7397	34.3632	13.8575	19.9712	2.86212	19.1829	12.3539	32.4742	9.28072	31.2475	6.6649	16.6716	22.5466	13.2991	84.6202	69.3281	20.1327	15.5205	5.49941	10.0297	5.22932	35.1183	59.2577	43.6411	2.04598	3.44557	16.6515	24.9449	34.8368	34.86	24.8768	11.1283	31.8943	6.86967			Bortezomib	dasatanib	Bortezomib + dasatanib	4.14231	-7.8294	9.95963	-22.2981	-4.56897
	Bortezomib	decitabine	Bortezomib + decitabine	56.9177	27.7911	35.9283	29.1158	14.4076	10.4717	1.05105	20.6862	14.3707	31.5456	5.27217	5.31584	4.45187	20.6216	75.519	22.2721	63.0769	82.5911	67.3144	12.4859	1.11156	6.83685	2.84191	39.6169	67.6485	49.8319	3.35379	1.82558	14.3773	31.4293	38.9244	46.0782	29.6065	20.4438	32.0546	15.6057			Bortezomib	decitabine	Bortezomib + decitabine	-3.51708	-7.44537	-1.47585	-9.55867	-2.64536
	Bortezomib	Dovitinib/CHIR-258	Bortezomib + Dovitinib/CHIR-258	40.7244	19.4512	16.9304	20.5596	9.74822	14.2763	0.292727	23.8929	9.71459	19.1091	113.342	29.7495	5.66354	23.0688	32.8995	20.2351	52.942	74.5774	79.345	28.0882	2.72992	12.3207	4.8409	19.3109	128.21	39.1241	5.14556	2.47886	14.2037	24.3712	36.9137	38.6039	20.565	13.9982	30.369	15.7146			Bortezomib	Dovitinib/CHIR-258	Bortezomib + Dovitinib/CHIR-258	4.55077	-1.4663	5.68258	-9.093	2.72502
	Bortezomib	erlotinib	Bortezomib + erlotinib	44.4022	37.1685	30.9396	31.901	14.2354	15.878	0.99469	16.3791	10.14	30.3314	4.19466	29.6476	8.99646	24.9409	43.3365	36.0311	79.8032	93.023	69.5413	15.1913	5.42245	10.2673	4.84742	35.7778	121.629	39.1855	10.6067	3.80565	19.8227	26.156	28.3968	40.7603	31.3383	10.0477	36.0512	18.4985			Bortezomib	erlotinib	Bortezomib + erlotinib	-7.84416	-18.6862	-3.81327	-18.2552	-2.71029
	Bortezomib	everolimus	Bortezomib + everolimus	50.8745	41.9898	37.9841	30.568	15.5833	21.0806	1.86182	17.1564	23.546	19.3671	7.74219	18.674	12.0663	17.3783	29.3043	22.3669	73.0896	99.8764	46.9586	15.6893	6.38716	13.9433	3.0684	39.3856	85.2522	32.883	2.72356	2.72727	12.2398	26.4211	29.0864	52.9711	29.9199	5.55624	37.8285	8.4121			Bortezomib	everolimus	Bortezomib + everolimus	-16.4696	-28.2077	-15.8185	-19.0342	-3.46283
	Bortezomib	fludarabine	Bortezomib + fludarabine	41.9614	5.15065	20.5427	38.8626	13.4655	23.9806	2.69201	15.3043	11.7118	32.5294	17.5492	38.9505	8.09557	26.0656	29.6482	35.9906	39.3571	39.3198	66.3914	20.5892	2.26042	5.43041	7.3051	18.9849	70.2214	1.54277	4.88844	4.52196	13.6647	30.6719	41.9085	37.3449	29.7996	12.7804	26.5922	14.0325			Bortezomib	fludarabine	Bortezomib + fludarabine	3.23091	-3.85288	-15.2002	-35.2064	4.56739
	Bortezomib	gemcitabine	Bortezomib + gemcitabine	64.14	22.9405	22.3795	32.3596	10.2926	14.6696	0.979217	13.6032	13.6243	26.7683	10.6986	39.4722	7.65454	28.0026	26.8579	20.1741	77.341	85.0953	64.4197	20.2651	3.85237	8.23286	2.7011	29.7561	103.004	71.3852	3.99783	2.02636	10.0616	32.939	28.8289	30.2255	22.0029	8.41417	29.6827	15.0757			Bortezomib	gemcitabine	Bortezomib + gemcitabine	-19.4056	-0.518362	4.50643	-14.8336	-4.62116
	Bortezomib	Indole-3-carbinol	Bortezomib + Indole-3-carbinol	57.7809	33.3009	23.8143	17.5231	13.4044	11.8951	1.52202	18.7509	10.349	19.2461	11.5401	19.9584	9.16036	25.0983	29.7754	31.3418	76.9676	70.2878	107.918	25.8884	4.60395	12.1661	4.60027	39.1906	138.192	53.6822	5.21207	5.95642	17.9687	34.4739	28.8295	40.9196	29.6105	12.3158	42.1008	9.53802			Bortezomib	Indole-3-carbinol	Bortezomib + Indole-3-carbinol	3.63147	20.2415	13.9347	6.79958	2.70485
	Bortezomib	lapatinib	Bortezomib + lapatinib	38.1513	21.152	20.6852	28.3244	8.97404	17.4102	0.412335	19.5123	12.3335	21.8891	5.00916	27.9127	2.9096	15.3599	36.6783	33.5185	70.9975	91.2417	38.7823	13.6358	1.4055	7.22797	4.14422	18.5158	93.6797	26.91	3.89806	1.44816	18.1587	20.3608	31.2335	44.1217	32.3021	7.86959	36.2081	34.0211			Bortezomib	lapatinib	Bortezomib + lapatinib	-3.52036	0.0325115	-0.734381	-13.9996	2.22319
	Bortezomib	lenalidomide	Bortezomib + lenalidomide	63.1297	36.6647	31.201	37.7015	12.0971	14.7978	1.59018	20.5834	16.5743	21.6178	10.6009	26.5069	9.29465	34.3048	35.7713	34.7498	86.2298	87.7561	89.3242	34.455	6.80571	9.74591	3.69773	35.0331	82.5215	54.5612	11.5121	2.80432	23.7841	29.703	44.3326	46.2744	33.5055	17.9898	34.654	7.86075			Bortezomib	lenalidomide	Bortezomib + lenalidomide	-17.8795	-20.5297	-9.34587	-18.7126	-0.248582
	Bortezomib	palbociclib/PD332991	Bortezomib + palbociclib/PD332991	61.076	34.4893	39.734	31.3869	15.1956	12.463	0.471841	14.0913	13.0875	28.019	13.3123	25.3387	15.0428	27.7598	36.56	34.2508	82.1714	83.2179	103.342	27.9222	5.69042	15.7679	6.44444	36.2996	137.455	58.6151	9.98188	3.0249	18.217	34.8111	42.1886	75.8554	28.939	13.2264	38.6081	15.8628			Bortezomib	palbociclib/PD332991	Bortezomib + palbociclib/PD332991	-25.4767	-22.352	-20.578	-17.5989	-1.71513
	Bortezomib	Crizotinib/PF2341066	Bortezomib + Crizotinib/PF2341066	57.4721	24.5262	20.8228	19.7329	15.6718	12.7747	1.12571	14.5936	17.4035	24.7778	80.8629	20.9403	15.0364	16.772	21.9752	29.6253	71.6318	79.6097	56.4609	29.7149	3.69086	21.6132	7.83014	25.504	63.1148	56.7102	4.90576	4.12054	12.8159	38.5547	21.6899	36.8812	25.1143	11.7107	32.2329	9.05333			Bortezomib	Crizotinib/PF2341066	Bortezomib + Crizotinib/PF2341066	5.99615	-10.2533	-2.44665	-4.01866	-2.25732
	Bortezomib	PLX4720	Bortezomib + PLX4720	59.7086	34.1655	27.6639	38.2588	21.1618	14.3501	0.796596	18.2104	17.8949	38.5282	82.0904	13.4138	15.6017	26.0962	31.4698	32.411	73.1579	97.5808	57.0763	13.4667	6.68042	10.4313	3.7956	30.7593	89.7575	34.6475	4.19461	2.25247	15.7123	29.3627	35.5153	76.6806	32.3101	13.2186	43.8503	11.8271			Bortezomib	PLX4720	Bortezomib + PLX4720	-26.0626	-16.6116	-9.5216	-26.083	-11.0326
	Bortezomib	vatalanib/PTK787	Bortezomib + vatalanib/PTK787	56.2298	12.6337	30.1738	20.8773	2.88695	14.3078	0.320132	13.8955	9.90952	20.2025	2.37053	6.01388	4.3041	18.5961	23.8539	21.1303	66.2433	72.939	39.5046	5.18866	0.948002	4.13651		26.2551		35.089	2.46753		14.3981	21.4376	20.3429	46.1075	30.1834	8.86005	34.8322	13.2045			Bortezomib	vatalanib/PTK787	Bortezomib + vatalanib/PTK787	-14.1041	16.3162	-8.02007	-9.053	6.36706
	Bortezomib	sorafenib	Bortezomib + sorafenib	76.5978	27.4328	29.2854	35.7793	14.6635	14.9817	2.06431	15.0766	12.025	24.7119	7.08879	23.2734	6.02995	18.3552	27.8283	28.1261	79.4779	125.672	79.7055	22.9648	3.09658	11.1154	3.69393	36.5704	98.1619	59.0089	4.97637	4.05127	19.3485	43.5548	64.3854	43.8942	35.4503	18.2761	29.6465	18.9565			Bortezomib	sorafenib	Bortezomib + sorafenib	-21.5429	13.1272	-2.21339	-18.412	3.50863
	Bortezomib	temozolomide	Bortezomib + temozolomide	66.748	34.1557	24.0991	28.5148	15.7134	8.37984	0.552994	19.106	14.8853	29.1713	3.35272	9.83369	9.2825	15.3571	27.5456	22.2576	65.8036	81.4847	58.1845	15.6717	2.20303	7.13619	3.53165	24.118	64.9781	26.1475	3.79402	1.84137	17.0332	39.7642	33.8953	59.0737	29.1496	18.0636	42.418	18.6603			Bortezomib	temozolomide	Bortezomib + temozolomide	-39.1917	-24.57	1.44546	-10.6381	-3.7746
	Bortezomib	stibogluconate	Bortezomib + stibogluconate	39.6699	26.5756	16.9178	26.7038	6.73449	10.0541	0.999374	18.3726	11.9736	20.8949	12.2688	30.0636	11.9117	18.8255	26.9694	12.2356	78.7266	74.7211	43.8803	19.6407	1.80179	5.31624	5.55064	17.8799	106.487	36.929	2.9	6.05666	13.2771	27.4829	52.1308	23.67	20.3092	11.2575	32.851	12.6986			Bortezomib	stibogluconate	Bortezomib + stibogluconate	2.52219	11.7936	9.71407	-8.31613	10.2429
	Bortezomib	XL147	Bortezomib + XL147	64.8101	36.9161	35.0084	20.5955	15.2773	12.4978	1.24139	15.864	13.944	30.0205	3.57608	39.7338	29.22	31.4139	37.5909	47.4649	76.4842	100.057	70.3148	17.7072	7.43402	26.2204	5.66887	40.8804	6.66862	69.5471	3.62613	3.77107	16.7682	59.7905	49.4322	57.4841	58.4155	19.3335	53.69	23.5456			Bortezomib	XL147	Bortezomib + XL147	-21.1516	-8.82835	-11.7298	-2.99996	-3.01181
	Bortezomib	YM155	Bortezomib + YM155	47.4912	19.5905	20.4481	20.3639	8.33299	27.4324	1.78612	13.9548	11.9379	25.1923	19.5142	26.2088	9.53748	23.7706	22.8892	29.5596	30.3693	84.3885	44.6278	30.1404	6.12991	13.5955	4.89994	24.0606	98.1185	20.3224	1.76179	5.34771	10.2501	26.8834	68.8644	32.8064	28.6952	15.0559	42.5238	14.289			Bortezomib	YM155	Bortezomib + YM155	-19.3042	0.324908	-12.3282	-15.0035	3.92886
	CHIR265	Veliparib/ABT888	CHIR265 + Veliparib/ABT888	46.447	25.0163	44.2681	32.7146	57.1238	42.4553	23.8912	65.5177	63.0938	37.733	53.243	81.3783	81.4957	51.2274	57.5978	51.1545	72.0498	88.2181	57.7924	39.6356	58.609	40.5167	44.0649	65.4876	117.526	48.3735	34.4161	38.7809	64.3922	20.8936	90.5338	70.8035	79.9719	35.032	80.5673	64.7897			CHIR265	Veliparib/ABT888	CHIR265 + Veliparib/ABT888	-14.2394	2.39387	-7.00212	-3.42013	-11.0515
	CHIR265	lenalidomide	CHIR265 + lenalidomide	49.9112	40.3121	58.558	41.6784	79.349	63.3117	35.5688	71.5128	95.8454	43.5969	47.8523	96.5925	89.7143	62.1444	58.8731	73.4315	85.4063	83.6609	70.8534	52.4628	70.3492	53.8059	78.6185	77.5581	77.3926	51.8159	46.9352	37.3782	78.7364	24.1545	101.491	81.4849	78.3763	30.3255	76.7092	70.2251			CHIR265	lenalidomide	CHIR265 + lenalidomide	-10.6837	-21.61	-25.4579	-6.47193	-34.3924
	CHIR265	temozolomide	CHIR265 + temozolomide	40.3343	18.1319	41.5109	34.3644	64.1025	50.6376	25.4795	51.385	36.6131	48.9998	50.5831	77.6757	80.7591	44.2146	72.5348	60.9078	75.8355	70.1352	64.4029	68.6272	53.8672	46.6808	73.1297	51.0369	5.93668	48.4202	45.1255	40.3456	70.0014	23.1836	112.884	61.3242	67.5224	39.0863	77.3299	52.1283			CHIR265	temozolomide	CHIR265 + temozolomide	-16.4456	-7.02104	-2.82301	-1.22022	-18.8032
	CHIR265	YM155	CHIR265 + YM155	40.6614	21.8347	44.5159	29.4213	66.3129	53.3445	26.7526	55.6399	15.7078	27.3475	291.384	87.8886	44.6898	22.3702	69.599	57.4808	22.0678	64.2621	103.823	65.6874	27.2751	31.7433	25.9504	42.1312	127.14	29.7763	39.0759	13.8586	36.6675	19.9986	60.5876	61.0474	75.3192	39.184	62.9695	52.5137			CHIR265	YM155	CHIR265 + YM155	-16.226	1.24936	-32.2182	-19.4829	-19.7879
	cisplatin	Tanespimycin/17-AAG	cisplatin + Tanespimycin/17-AAG	56.8697	63.5313	79.4134	71.9119	78.6982	69.7015	72.2868	75.868	71.6234	27.4576	204.508	71.9293	62.7162	55.38	33.2372	88.6796	83.0516	109.726	155.856	66.793	20.4457	97.2382	98.6052	111.351	81.2125	98.7142	52.4663	82.4723	63.5614	78.4485	91.4412	78.9378	90.2949	63.9479	20.3506	50.1414			cisplatin	Tanespimycin/17-AAG	cisplatin + Tanespimycin/17-AAG	-1.1895	15.5309	-14.2495	18.5037	-21.3302
	cisplatin	Veliparib/ABT888	cisplatin + Veliparib/ABT888	48.7335	27.119	78.1226	64.9594	57.2123	44.3359	35.3724	73.947	69.8225	54.1496	81.2782	44.9953	90.8819	72.7251	73.8216	78.0997	66.9863	76.3625	66.7905	67.0886	21.8109	69.4256	50.5944	67.7378	85.2674	41.5079	49.0156	65.4035	80.6	87.7872	73.8804	84.5144	86.4003	66.3161	95.9386	92.3408			cisplatin	Veliparib/ABT888	cisplatin + Veliparib/ABT888	14.5173	40.1333	-10.0243	9.48802	0.556307
	cisplatin	Bexarotene	cisplatin + Bexarotene	63.1146	79.6432	66.1891	89.3207	52.5841	71.2699	78.4904	87.0192	99.6357	104.106	83.368	86.9228	81.6815	100.1	97.5289	74.1576	84.319	78.6647	116.276	114.621	94.7582	75.2606	72.9684	94.0217	98.1364	92.1412	112.695	84.7306	94.6995	83.4036	37.2393	17.8928	27.6891	69.2834	12.3214	46.2061			cisplatin	Bexarotene	cisplatin + Bexarotene	7.06827	6.16757	30.1819	13.6131	14.9157
	cisplatin	CHIR265	cisplatin + CHIR265	68.5918	63.5572	59.5662	67.7971	95.9551	87.2428	91.0176	85.7802	93.6115	79.1044	92.253	96.3163	85.6952	97.8125	90.1947	97.7911	72.423	88.5667	100.36	82.3162	95.5294	96.132	83.835	67.914	119.968	106.365	72.8631	89.0491	83.7329	92.9509	61.1778	70.8037	83.2038	51.6716	79.3616	71.6544			cisplatin	CHIR265	cisplatin + CHIR265	-19.2535	-37.1271	-24.0111	-35.4697	-53.3627
	cisplatin	CX4945	cisplatin + CX4945	90.4322	116.057	102.819	99.4134	64.8041	66.152	60.9354	91.4385	89.6453	110.182	96.1851	43.8687	83.6554	85.7138	92.2227	56.41	72.538	73.7293	22.1913	62.2206	70.0155	89.0915	77.4931	85.1211	26.7574	104.586	76.9179	110.132	90.0516	64.1541	71.5629	19.4519	27.1766	86.8881	68.2133	57.6892			cisplatin	CX4945	cisplatin + CX4945	-11.5107	-69.1185	-46.6886	-3.52447	-26.6168
	cisplatin	Darinaparsin	cisplatin + Darinaparsin	85.5775	70.1669	84.0953	108.557	93.7065	82.8943	89.087	107.182	109.336	100.839	75.1503	78.5485	92.4878	88.1714	94.4001	88.8667	91.4811	107.091	189.627	95.159	105.444	90.1661	83.2922	92.1916	107.438	79.0487	74.7772	82.1625	92.1497	78.9871	72.4838	81.7077	81.2852	88.3799	93.5202	92.7946			cisplatin	Darinaparsin	cisplatin + Darinaparsin	-14.1727	-21.9234	-19.6528	-54.6175	-39.8561
	cisplatin	dasatanib	cisplatin + dasatanib	90.8355	77.6396	85.3879	67.3407	72.8953	70.3518	87.126	69.3447	95.0532	74.0631	60.6063	55.4852	86.733	114.646	73.2713	76.9234	66.9819	76.5104	78.0524	55.0169	79.6157	71.606	71.8511	83.8262	128.869	95.4884	79.3005	77.3631	82.595	52.2444	51.7876	92.3795	85.3974	74.8227	72.6943	44.997			cisplatin	dasatanib	cisplatin + dasatanib	-3.5987	-13.2552	-3.19255	-10.4922	-28.7045
	cisplatin	decitabine	cisplatin + decitabine	52.7926	59.3439	69.1667	72.5917	72.2689	65.9599	64.7772	63.0692	67.9825	64.9848	92.6569	78.982	76.857	58.2643	89.4053	73.2682	78.2994	84.5947	82.5498	88.6074	84.2992	64.1737	71.3071	88.5868	103.9	84.4043	65.3045	66.2703	60.5937	69.531	76.4302	80.8034	81.6298	64.4306	83.4604	77.5214			cisplatin	decitabine	cisplatin + decitabine	38.12	-1.482	26.1833	19.5577	-16.3096
	cisplatin	Dovitinib/CHIR-258	cisplatin + Dovitinib/CHIR-258	69.7422	35.1396	73.0095	69.5023	68.5074	59.6485	71.9507	68.45	32.9359	56.4848	68.1731	69.6012	83.7238	88.7105	71.1403	65.6704	73.1635	58.5689	58.5789	55.1896	47.8024	85.1451	77.2459	88.5918	111.769	71.2419	75.0627	69.0187	51.3157	63.0846	87.5879	109.036	98.8619	76.2753	88.5862	78.3468			cisplatin	Dovitinib/CHIR-258	cisplatin + Dovitinib/CHIR-258	7.33717	16.0082	-10.4263	-15.4738	-9.16547
	cisplatin	erlotinib	cisplatin + erlotinib	68.0368	110.576	103.184	81.5509	102.404	76.9752	104.478	101.506	120.091	77.634	98.0854	119.301	96.1932	120.278	108.517	95.0566	83.5439	123.718	63.5982	71.8266	106.722	92.8315	96.2871	84.0171	14.8884	125.938	84.0248	94.0929	97.8717	85.7836	101.344	80.7638	88.1798	86.1621	84.7986	95.7511			cisplatin	erlotinib	cisplatin + erlotinib	-5.79813	-58.0135	-28.1101	-17.2547	-47.5732
	cisplatin	everolimus	cisplatin + everolimus	69.8797	33.2689	65.7409	51.383	86.0209	81.6859	54.0214	84.0828	68.9582	75.8362	72.7772	63.1395	73.3934	79.5215	90.6516	70.7038	83.9084	96.1526	109.125	117.891	65.4203	67.6643	68.6563	72.3769	2.69271	62.8463	67.5863	61.1003	69.217	49.5933	82.9571	76.0464	74.2534	55.7489	75.5876	78.7604			cisplatin	everolimus	cisplatin + everolimus	-11.3066	5.92645	-4.39575	2.96228	-28.3574
	cisplatin	fludarabine	cisplatin + fludarabine	54.5319	2.06816	15.8968	24.5712	99.6717	75.815	63.1086	91.5914	67.8318	89.5876	75.6383	66.3413	67.1558	90.9556	78.2577	60.9809	27.7221	48.7093	87.5294	106.287	63.6938	69.2788	97.5156	10.2049	97.6815	0.913092	82.4741	70.4983	87.5996	51.4112	98.6948	91.4412	79.993	69.616	81.7868	97.5062			cisplatin	fludarabine	cisplatin + fludarabine	22.4064	1.62261	-1.11098	-7.34425	-13.8798
	cisplatin	gemcitabine	cisplatin + gemcitabine	91.3583	119.584	107.016	90.6683	74.664	85.4744	74.0729	80.3137	65.5765	92.5338	53.4733	53.3846	43.921	58.147	99.0313	65.8055	85.1386	57.4778	46.6463	44.3118	81.9165	74.668	86.3455	127.124	96.7466	111.745	59.1306	74.3922	47.8241	85.7884	61.8799	62.0366	67.7711	50.796	78.3159	87.1816			cisplatin	gemcitabine	cisplatin + gemcitabine	-15.1996	-55.8168	-32.6072	-8.08928	-47.682
	cisplatin	Indole-3-carbinol	cisplatin + Indole-3-carbinol	94.8867	60.707	82.0063	83.5983	99.3678	72.924	102.869	96.179	113.871	112.246	88.3815	98.0575	91.9594	91.2462	91.1178	92.3673	90.0928	93.4362	95.5046	104.383	105.26	72.1685	87.0098	96.0068	81.0412	77.0738	92.5598	77.7748	85.6472	87.8821	82.8481	84.8945	104.376	90.2925	80.1041	81.0489			cisplatin	Indole-3-carbinol	cisplatin + Indole-3-carbinol	9.66557	91.5636	22.4671	31.0052	-22.7272
	cisplatin	lapatinib	cisplatin + lapatinib	82.7894	151.457	96.3605	71.0043	97.2225	97.3027	104.098	111.38	118.855	100.598	71.3203	78.8066	94.4704	109.365	119.479	95.4533	97.2572	130.314	93.2133	88.4051	71.8183	96.2051	88.6542	107.09	102.779	138.34	80.4303	114.494	80.3291	89.3132	49.1845	90.5702	105.296	86.3879	96.9349	78.8821			cisplatin	lapatinib	cisplatin + lapatinib	-23.8315	-91.2094	-41.1449	-3.50863	-43.9512
	cisplatin	lenalidomide	cisplatin + lenalidomide	69.6685	87.8329	103.981	116.948	73.0926	97.0221	81.5756	96.8122	101.945	90.6608	55.4914	102.238	97.3608	106.667	128.985	107.34	81.3258	108.178	96.4367	127.295	73.8489	103.349	111.711	94.5437	87.6993	101.593	79.4746	81.3365	110.838	87.6714	56.7174	94.0662	90.4621	85.5373	88.1976	78.8556			cisplatin	lenalidomide	cisplatin + lenalidomide	7.3682	-41.9461	-43.4947	-27.4761	-16.723
	cisplatin	palbociclib/PD332991	cisplatin + palbociclib/PD332991	65.8352	56.8724	42.2434	62.8925	70.3789	56.8122	74.2287	45.884	84.0298	83.2127	70.092	63.1195	82.1779	83.4306	82.2009	80.5349	70.9584	66.0642	110.555	83.3182	55.719	81.6989	82.2792	76.6648	107.525	79.8798	84.2472	74.6512	67.6496	63.7131	85.2115	68.0461	83.5934	65.7256	71.2909	78.6262			cisplatin	palbociclib/PD332991	cisplatin + palbociclib/PD332991	-5.22871	-22.3546	10.7724	2.0739	-6.24501
	cisplatin	Crizotinib/PF2341066	cisplatin + Crizotinib/PF2341066	77.9444	85.7934	74.3708	70.1193	83.687	68.5828	78.202	80.3564	74.9096	64.8241	82.148	78.1727	98.3728	89.1201	96.8286	85.6208	70.4989	104.778	95.7685	46.3902	80.2231	85.5163	91.562	90.1017	100.61	98.5407	103.132	69.759	85.6302	84.8929	59.1114	79.0963	88.8236	54.8402	82.5725	59.0097			cisplatin	Crizotinib/PF2341066	cisplatin + Crizotinib/PF2341066	30.1079	-45.2024	-23.5133	3.92308	-19.8673
	cisplatin	PLX4720	cisplatin + PLX4720	66.5684	63.642	64.8348	94.062	88.8765	95.8413	83.5244	74.6475	90.8164	90.4251	65.4386	73.9366	95.4935	91.7625	90.8433	85.3842	83.8235	108.813	96.5556	95.5225	107.044	92.8765	79.2467	93.1114	101.405	86.4823	79.0497	102.972	81.9937	82.8659	87.3721	90.6165	75.9151	113.642	86.8738	107.327			cisplatin	PLX4720	cisplatin + PLX4720	-9.28726	-13.7201	-14.6245	-36.6921	-40.6863
	cisplatin	vatalanib/PTK787	cisplatin + vatalanib/PTK787	66.818	79.668	94.0388	84.172	67.0066	59.2516	67.7003	85.96	106.558	87.6224	93.86	42.5548	76.0371	81.9244	100.187	62.7382	65.8067	88.1734	78.2449	69.8392	54.7166	74.3419	94.8243	70.4548	91.1741	95.1905	88.0144	81.7101	84.523	75.0438	52.9786	73.9966	77.151	65.474	72.707	76.8419			cisplatin	vatalanib/PTK787	cisplatin + vatalanib/PTK787	4.89939	2.66333	-32.7265	-28.4581	-22.9803
	cisplatin	sorafenib	cisplatin + sorafenib	83.7954	74.0507	68.8654	71.0428	110.602	78.3199	74.6769	100.464	108.003	100.793	96.6622	118.011	93.2385	89.6867	91.729	78.313	58.0598	99.8937	62.7222	65.0071	71.6184	83.5129	79.2334	74.8861	87.5614	82.4615	83.942	78.5283	70.0702	106.513	23.4263	93.3968	86.8779	44.0887	38.7591	28.9606			cisplatin	sorafenib	cisplatin + sorafenib	9.93355	41.2991	6.05856	10.7885	-24.1471
	cisplatin	temozolomide	cisplatin + temozolomide	64.5911	24.8277	110.557	120.054	66.3383	68.1675	100.596	39.5396	40.1233	90.9554	163.432	76.4249	70.2009	115.171	89.186	104.072	108.422	89.3213	102.168	126.075	88.6057	99.3857	100.836	71.2329	131.928	111.67	94.9566	112.984	92.1896	80.8717	102.762	111.52	92.0686	96.2542	96.0477	125.186			cisplatin	temozolomide	cisplatin + temozolomide	-17.6775	2.43342	-39.8607	-35.8231	-9.53887
	cisplatin	stibogluconate	cisplatin + stibogluconate	77.9607	101.115	86.7779	103.566	113.221	84.5113	89.2688	66.8351	91.8292	109.651	76.148	62.2776	105.685	83.06	100.389	91.3767	80.7534	99.7424	111.456	80.5974	88.1464	102.953	84.8559	83.244	2.58386	109.026	79.4055	86.4932	103.97	97.7703	84.2252	87.2683	87.3647	76.6111	93.7855	110.151			cisplatin	stibogluconate	cisplatin + stibogluconate	-6.13019	8.00398	-13.0719	-16.9267	-32.4506
	cisplatin	XL147	cisplatin + XL147	84.6551	100.494	80.9749	111.033	129.998	71.2036	86.1689	107.247	111.636	114.848	72.0475	82.3037	72.1444	84.829	94.4422	73.3924	49.7822	87.2995	98.5124	100.011	73.3676	102.573	100.137	111.942	118.441	87.4397	94.5236	83.7289	79.9554	70.3647	25.1334	44.3609	30.0967	72.0723	32.9681	34.3091			cisplatin	XL147	cisplatin + XL147	-10.3281	-20.6149	-16.5494	-28.1261	-71.6446
	cisplatin	YM155	cisplatin + YM155	57.7343	46.9139	43.9576	41.4834	87.2367	63.6922	82.8724	72.5937	22.5982	82.6112	83.786	52.6805	49.2746	30.7287	106.777	94.8918	22.347	70.4809	51.3618	102.218	36.5722	48.6559	21.4974	58.7154	115.783	40.1649	64.5275	33.4976	37.2577	61.2684	96.8416	89.3581	94.4051	94.0914	57.1735	82.6937			cisplatin	YM155	cisplatin + YM155	-9.74694	9.72401	-21.4851	-16.2265	-28.9005
	CX4945	Tanespimycin/17-AAG	CX4945 + Tanespimycin/17-AAG	36.0593	35.0719	50.7032	42.9207	67.5663	62.3435	59.423	103.125	71.9526	11.0219	79.8945	67.0529	43.9543	59.162	10.1007	61.6245	95.0203	81.0773	53.2111	46.9232	14.5645	80.9981	73.5361	72.6571	55.3146	77.2291	43.5997	73.5689	62.1798	49.9548	71.8837	47.324	58.2225	61.3897	39.056	28.7539			CX4945	Tanespimycin/17-AAG	CX4945 + Tanespimycin/17-AAG	9.29373	22.1557	5.59286	62.6096	-26.5455
	CX4945	Veliparib/ABT888	CX4945 + Veliparib/ABT888	55.5217	75.0422	64.9594	73.3212	38.9608	82.2372	62.2493	79.8212	67.5118	93.5846	69.2372	41.2147	75.85	67.6629	86.5168	52.9626	89.3467	68.5747	92.1356	61.879	76.7687	72.7287	66.9802	74.4586	52.9538	67.4499	68.6806	79.7297	95.8585	56.952	73.6818	67.6891	61.7915	96.5499	82.0359	69.7482			CX4945	Veliparib/ABT888	CX4945 + Veliparib/ABT888	-4.00229	-26.3629	-6.12822	13.5716	2.34648
	CX4945	Bexarotene	CX4945 + Bexarotene	57.6999	58.667	66.0781	77.9334	44.511	78.2163	58.7829	91.2146	76.9837	70.8445	82.5359	55.0642	70.6535	59.7335	95.6261	57.8888	85.1278	90.0032	71.6971	54.3951	68.4402	54.7401	63.8034	74.1855	10.3527	66.9162	65.7906	103.094	71.3893	61.6695	48.9124	41.1489	39.759	110.683	53.2459	45.9046			CX4945	Bexarotene	CX4945 + Bexarotene	-0.534107	3.44554	17.1783	42.2078	3.75449
	CX4945	CHIR265	CX4945 + CHIR265	21.8575	30.4285	34.6017	35.8984	59.1928	56.0891	15.7785	76.2505	57.7264	41.4198	41.3803	84.8875	79.7254	44.1157	54.6907	39.9446	67.6193	60.5743	90.4502	43.2321	30.7268	47.0797	79.7059	48.8961	87.0084	47.863	49.3515	48.5854	63.093	22.0536	68.8855	50.5518	56.1655	29.4645	55.5849	44.5572			CX4945	CHIR265	CX4945 + CHIR265	18.3298	-11.2975	-3.88503	1.83316	-28.7372
	CX4945	Darinaparsin	CX4945 + Darinaparsin	85.4878	68.3807	49.4243	57.8477	45.9559	63.4721	51.9081	69.7889	80.3652	52.814	69.0578	31.9595	74.6513	59.9137	84.8103	61.0694	78.3836	52.2441	47.4638	64.3434	68.4154	79.7602	61.0654	70.5682	55.9121	74.0802	57.8935	88.0963	71.8834	65.5731	42.1361	43.6712	48.3276	101.436	60.0755	53.0568			CX4945	Darinaparsin	CX4945 + Darinaparsin	-27.3267	-33.4605	6.24864	5.10844	-7.45029
	CX4945	dasatanib	CX4945 + dasatanib	59.73	34.4709	63.619	46.0525	20.3446	65.8049	43.8234	37.7565	39.3427	44.9955	46.9548	9.38146	46.5339	47.0902	73.5486	39.2394	69.8413	70.3441	51.2408	35.8433	24.5856	50.4289	29.7005	63.206	113.307	74.8372	64.7635	89.7077	66.2907	37.447	35.7846	66.9423	65.4457	72.0106	59.326	39.3811			CX4945	dasatanib	CX4945 + dasatanib	11.3266	12.1325	7.39079	20.2993	11.2539
	CX4945	decitabine	CX4945 + decitabine	74.884	53.2906	68.6286	52.3847	43.4304	68.3149	60.4495	68.6224	71.2283	68.7239	87.2532	50.8743	58.097	76.6185	90.9397	63.4134	87.6714	64.0099	43.5311	67.2729	47.3366	37.418	48.6688	60.5759	118.796	66.8966	49.1788	77.774	54.7232	62.6183	20.3594	40.073	54.0211	89.7165	81.1912	52.4125			CX4945	decitabine	CX4945 + decitabine	-0.833314	-11.4083	13.7458	55.1693	-3.41689
	CX4945	erlotinib	CX4945 + erlotinib	32.1494	41.5852	43.1328	45.2434	37.0072	55.051	37.812	80.9572	78.9808	64.3074	65.08	51.3376	70.2876	56.786	70.7894	45.6587	80.2467	63.5048	54.8207	37.0584	54.8012	42.9378		56.2893		61.4603	50.4032		62.4362	24.2694	51.6749	52.3955	55.7944	82.341	76.2476	57.4422			CX4945	erlotinib	CX4945 + erlotinib	18.5456	-3.53874	21.7252	29.8011	2.1995
	CX4945	fludarabine	CX4945 + fludarabine	64.5349	1.03527	14.1113	22.4911	67.6669	67.9701	66.0209	90.2069	63.7548	75.5872	83.6471	57.7019	63.9925	72.9397	83.649	54.5097	27.3038	22.673	51.4413	86.2673	36.3918	60.6895	68.7557	11.6217	142.198	0.16617	67.6478	77.5885	65.4843	48.7187	46.4047	35.85	58.8642	101.048	58.5616	64.1505			CX4945	fludarabine	CX4945 + fludarabine	-1.8667	1.63622	-1.33755	-2.38425	-6.32168
	CX4945	gemcitabine	CX4945 + gemcitabine	72.508	64.9443	58.4555	55.9699	22.1063	61.1003	35.3063	52.8188	65.4581	64.7491	30.5707	57.6809	32.3207	34.2378	71.5378	35.1442	102.551	86.9526	26.0867	41.0419	41.4795	36.6211	58.0541	77.5247	106.664	75.7693	33.8517	48.6199	36.3786	44.0877	56.4307	48.3053	53.5973	68.3896	70.9298	55.4895			CX4945	gemcitabine	CX4945 + gemcitabine	-10.4747	-18.7877	5.82761	40.4138	-2.81291
	CX4945	Indole-3-carbinol	CX4945 + Indole-3-carbinol	86.0847	79.1232	78.2228	94.4544	75.5681	110.559	69.801	117.377	86.3303	95.9484	262.323	81.5773	88.1978	103.482	102.01	66.4019	123.78	105.328	121.077	77.3751	99.4153	71.0941	65.9456	70.4683	27.926	90.465	78.7785	93.8384	88.0478	75.1715	51.4785	74.8353	60.9533	93.2812	69.6461	67.7699			CX4945	Indole-3-carbinol	CX4945 + Indole-3-carbinol	-0.924104	31.095	12.0334	39.3073	-20.7665
	CX4945	lenalidomide	CX4945 + lenalidomide	68.2387	57.0383	74.7852	71.0279	51.5905	83.5852	67.2579	97.553	86.9497	77.3691	70.4651	49.766	79.6378	92.7126	92.0025	69.7483	85.1292	73.7917	40.4989	64.8418	76.6021	84.7544	65.352	68.5051	116.665	79.4749	84.486	98.8567	79.8802	69.6921	63.718	73.1157	52.7579	81.8895	72.4092	61.0197			CX4945	lenalidomide	CX4945 + lenalidomide	-5.49029	-23.824	-22.5306	33.4011	-11.2836
	CX4945	palbociclib/PD332991	CX4945 + palbociclib/PD332991	40.3032	28.8191	44.2053	52.6616	40.0537	69.9241	51.6254	38.225	74.819	52.2443	57.4	49.8568	75.2306	45.1405	63.5425	49.369	71.0593	47.4964	122.874	65.6474	59.8227	52.5884	52.7739	50.2235	48.8877	49.0913	54.6695	66.7043	48.8783	36.0254	62.1814	60.8878	58.742	61.6811	78.0723	50.624			CX4945	palbociclib/PD332991	CX4945 + palbociclib/PD332991	9.06235	-3.83412	1.59585	23.1653	5.80503
	CX4945	PLX4720	CX4945 + PLX4720	49.185	43.366	35.2059	64.6009	49.4271	79.0731	35.3717	73.3337	125.34	76.7682	65.1877	57.7549	67.5528	49.7739	65.5478	41.3913	65.4517	58.4571	63.4401	66.8675	73.8831	55.9954	53.3838	69.5019	127.939	73.6998	64.0398	94.7161	75.3494	69.0343	40.6504	55.4949	59.6171	112.473	75.5366	52.7909			CX4945	PLX4720	CX4945 + PLX4720	-2.52795	-7.23095	8.17155	2.3595	-14.9689
	CX4945	vatalanib/PTK787	CX4945 + vatalanib/PTK787	91.2122	89.3747	86.2258	74.56	39.1574	85.2912	52.2734	96.5318	91.1193	107.565	99.2144	49.7483	73.8684	89.4669	105.504	35.1854	74.2651	80.8427	73.0199	77.3613	73.8305	64.2008	82.3545	110.812	90.3197	111.588	60.5552	121.871	36.2732	37.9723	67.7931	75.5096	89.8675	95.4443	81.6667	84.1115			CX4945	vatalanib/PTK787	CX4945 + vatalanib/PTK787	-32.7964	-29.7807	-33.2571	-9.53251	-7.67656
	CX4945	temozolomide	CX4945 + temozolomide	48.7188	27.2915	64.8123	66.9539	57.0726	67.3217	70.5036	42.0902	32.7226	74.7282	90.7248	44.7523	67.2416	71.7112	69.896	58.5749	99.5207	66.9319	64.8708	62.9437	53.8932	67.3275	59.3722	62.3173	119.847	69.0503	68.5459	109.692	78.8727	52.3147	44.8237	60.2649	73.2927	94.0622	81.999	72.2235			CX4945	temozolomide	CX4945 + temozolomide	-10.5064	-7.55901	-3.73639	31.358	-16.4583
	CX4945	XL147	CX4945 + XL147	86.1177	74.3863	65.8524	86.818	63.2759	100	61.9344	110.366	90.9501	86.2783	93.3763	79.4723	69.7473	75.6657	107.934	57.4796	84.9629	70.683	80.5967	69.4519	67.4325	64.8667	55.1983	69.6385	108.606	75.8841	93.5594	100.634	80.9186	81.435	56.9737	45.3499	43.0478	101.319	63.3673	42.1596			CX4945	XL147	CX4945 + XL147	-25.5763	-16.567	-10.1943	9.94795	-21.5504
	CX4945	YM155	CX4945 + YM155	73.5339	48.0755	50.7202	40.4952	35.0045	78.7994	63.6598	77.5799	28.9156	71.4295	80.8451	81.5439	46.3396	21.5886	90.8996	65.4601	30.3091	79.9208	17.6622	76.4335	36.2674	46.2271	29.1176	82.0044	2.52584	35.3138	69.6503	35.8654	66.2382	55.3419	61.1135	74.6542	56.8892	100.081	82.8793	74.0603			CX4945	YM155	CX4945 + YM155	-34.4469	-7.07924	-31.3058	-11.0161	6.70867
	Darinaparsin	Veliparib/ABT888	Darinaparsin + Veliparib/ABT888	80.9209	72.7374	65.4241	36.3163	79.4538	76.3371	71.2185	58.1211	62.1688	60.9279	73.5133	64.2093	83.2627	70.2692	83.4319	101.563	74.641	73.769	39.1149	81.4258	90.1242	89.0939	85.4475	76.3908	95.9088	71.7222	83.8007	90.4365	74.5103	84.1806	99.6978	89.7735	88.0037	83.9817	97.0651	114.515			Darinaparsin	Veliparib/ABT888	Darinaparsin + Veliparib/ABT888	-34.3084	-22.705	2.11918	12.5623	-21.2037
	Darinaparsin	CHIR265	Darinaparsin + CHIR265	58.5824	44.5873	30.5736	34.6358	51.3197	61.1157	16.6774	57.123	60.9866	30.1033	41.1171	83.4501	83.719	35.9654	57.977	63.7238	75.9769	83.1033	156.84	60.6679	58.3076	42.1722	58.8156	66.4136	93.7181	46.2967	34.9412	31.1158	52.8586	22.3875	74.7764	56.6511	62.411	34.18	64.7884	50.6824			Darinaparsin	CHIR265	Darinaparsin + CHIR265	-22.2227	-24.9245	4.69181	-13.4112	-8.37226
	Darinaparsin	dasatanib	Darinaparsin + dasatanib	80.6748	56.8866	65.5672	47.2442	22.3772	76.5066	65.8081	42.4215	58.4369	63.8496	42.3173	16.4175	63.7649	56.9758	72.3586	74.9443	54.7562	57.2136	63.7188	31.3549	32.5246	86.6453	51.6343	74.5075	4.86625	86.729	81.788	65.4411	71.145	59.391	74.1587	101.604	79.311	76.6132	78.3654	40.1049			Darinaparsin	dasatanib	Darinaparsin + dasatanib	-16.3858	-8.98777	15.9582	-9.92019	22.1819
	Darinaparsin	lenalidomide	Darinaparsin + lenalidomide	67.7194	113.687	92.6125	67.6899	77.4559	121.623	95.6751	63.1897	91.4463	69.7229	76.3582	73.5455	88.8431	102.494	99.1419	92.1446	77.3628	83.3831	98.7164	96.2463	85.9074	101.317	108.246	93.659	80.0432	108.513	84.8793	88.4616	80.9785	124.849	87.2868	102.938	82.2865	100.884	102.524	107.86			Darinaparsin	lenalidomide	Darinaparsin + lenalidomide	-10.9473	-79.5493	-32.6196	-8.94679	-20.6165
	Darinaparsin	temozolomide	Darinaparsin + temozolomide	63.5011	48.5693	67.8715	49.4798	78.7723	77.724	86.4092	55.1543	40.1711	76.6562	85.9604	41.4794	73.5037	82.9549	98.8703	89.6939	70.4442	91.6514	80.2255	100.029	110.108	81.743	97.3926	65.6961	103.843	89.8312	74.0024	106.549	76.5887	100.527	82.283	89.9976	78.3337	95.8496	76.4242	122.533			Darinaparsin	temozolomide	Darinaparsin + temozolomide	-28.9281	-28.2884	2.24904	5.82235	-21.4994
	Darinaparsin	XL147	Darinaparsin + XL147	57.7151	96.8205	74.7891	66.642	71.4126	89.0175	79.2125	68.5697	80.7692	101.047	64.7456	90.4602	64.198	65.4001	95.8554	60.2598	86.2424	82.8472	78.0112	85.0626	92.8955	74.1346		92.2903		97.3357	69.8719		70.2059	74.9385	81.5206	50.5794	63.6937	93.4106	55.7128	55.7564			Darinaparsin	XL147	Darinaparsin + XL147	-2.93994	-37.3941	-10.8886	-12.2095	-12.5727
	Darinaparsin	YM155	Darinaparsin + YM155	46.3644	41.3405	44.3269	26.048	74.1659	60.2088	69.6476	54.9437	14.3695	63.9344	63.5515	44.7365	35.2965	23.4316	90.8872	80.2819	17.344	67.1347	44.3226	60.4337	27.3193	54.7681	25.9257	49.5555	0.703282	33.9484	70.6318	32.7006	26.849	49.5198	88.8998	88.2669	69.3283	77.2042	55.429	103.153			Darinaparsin	YM155	Darinaparsin + YM155	-11.0002	0.79532	-22.0376	-9.46547	-15.3435
	dasatanib	Veliparib/ABT888	dasatanib + Veliparib/ABT888	79.7094	60.8517	99.8754	70.3663	53.8986	69.9748	63.1804	59.3059	55.0214	48.8365	56.821	9.08801	88.7075	88.9257	88.7243	74.8648	85.6913	72.4697	48.5637	49.5997	48.1612	103.395		90.0866		95.6579	60.7976		91.958	51.3689	62.6885	84.9217	96.1764	80.0684	89.2674	61.2752			dasatanib	Veliparib/ABT888	dasatanib + Veliparib/ABT888	-22.7618	5.92002	-13.7251	-18.8513	-6.09743
	dasatanib	CHIR265	dasatanib + CHIR265	40.8296	31.4962	45.25	33.5338	46.2634	51.3635	19.7703	41.0918	42.2467	20.3171	43.8418	18.2739	46.5839	53.1358	50.2157	42.9307	75.4603	51.9378	33.4235	25.0642	19.8595	33.5672	35.2185	76.7028	134.652	47.2212	46.9745	31.9094	62.0505	9.30762	34.5814	73.709	73.3999	34.0622	84.2583	32.903			dasatanib	CHIR265	dasatanib + CHIR265	3.59183	-5.25492	-0.269615	-11.1644	-11.0199
	dasatanib	lenalidomide	dasatanib + lenalidomide	63.4593	54.4026	83.7068	65.375	37.4087	86.7199	67.7239	62.5235	75.3802	56.8936	148.697	35.3724	65.4989	65.7093	61.6953	66.3572	74.0418	53.7869	81.4697	33.5147	38.3683	81.6148	61.7153	125.998	104.405	82.1626	75.5978	72.3616	68.2007	46.5429	66.3836	113.434	87.5389	92.1743	83.4872	50.736			dasatanib	lenalidomide	dasatanib + lenalidomide	5.90031	-8.84362	-7.18685	-3.46347	9.23494
	dasatanib	temozolomide	dasatanib + temozolomide	56.5879	28.9694	93.4194	76.2517	39.3829	69.1503	89.3267	52.1387	40.1891	59.8325	92.3143	31.4402	71.2395	86.1632	71.3319	74.3275	86.7913	76.558	54.2817	38.5166	42.2618	88.4745	59.1619	69.3703	95.1362	90.8808	81.7786	80.7729	95.5822	47.5809	50.257	111.768	99.7675	77.4521	107.586	51.104			dasatanib	temozolomide	dasatanib + temozolomide	-14.3494	-1.90308	-3.98191	-17.9667	7.61639
	dasatanib	YM155	dasatanib + YM155	48.6696	29.4535	39.5008	38.2794	38.5392	46.7801	79.1571	49.8155	16.5813	74.1707	60.2666	17.5777	43.7212	25.4724	81.0447	65.4365	21.9356	61.3752	26.8395	41.7758	20.8428	38.6473	18.5668	73.4963	104.341	26.4197	76.8868	23.3003	40.6734	29.4837	41.6027	125.034	92.2348	103.847	59.0974	44.0627			dasatanib	YM155	dasatanib + YM155	-5.46439	26.7797	-11.0711	-20.8025	9.73173
	decitabine	Tanespimycin/17-AAG	decitabine + Tanespimycin/17-AAG	53.443	59.9307	69.6377	63.146	61.6919	69.4382	63.8748	62.189	47.7966	27.085	75.6635	82.6464	42.847	44.874	20.9213	76.5623	102.687	118.344	66.1267	51.4781	15.7365	67.3125	81.0475	105.998	110.541	97.0875	41.2496	95.0006	52.1291	50.9751	103.593	103.791	87.2439	43.1006	28.3592	40.3157			decitabine	Tanespimycin/17-AAG	decitabine + Tanespimycin/17-AAG	-1.19926	10.6142	25.9939	38.2688	-1.58047
	decitabine	Veliparib/ABT888	decitabine + Veliparib/ABT888	56.8882	66.7638	69.9258	60.2597	74.9819	72.2333	65.3061	74.7501	38.1339	65.1593	86.5113	78.5388	66.6835	83.0577	92.1756	81.013	84.9384	89.0297	39.2655	119.785	89.4352	55.7231	73.2766	65.928	83.2324	82.9442	58.9447	72.8009	65.5539	61.3927	127.15	74.6017	99.2442	83.6452	95.604	97.6821			decitabine	Veliparib/ABT888	decitabine + Veliparib/ABT888	2.45887	-6.7565	30.0121	23.2443	-14.4507
	decitabine	CHIR265	decitabine + CHIR265	50.0816	29.7079	38.7717	38.4572	59.4362	57.4263	23.0102	57.6236	61.8856	38.849	57.8474	68.4846	72.6132	59.9284	72.2047	55.4701	87.0554	83.9259	79.8851	74.7812	52.9012	38.6247	67.5463	66.4486	0.387415	59.0837	61.3297	36.2408	63.2195	15.1858	97.8292	69.7875	74.4021	35.4362	79.4445	70.1566			decitabine	CHIR265	decitabine + CHIR265	-3.78841	-6.12502	13.4074	-2.19719	-14.8069
	decitabine	Darinaparsin	decitabine + Darinaparsin	85.8905	103.51	89.1947	69.0921	76.4099	101.844	67.6069	72.1556	79.6987	77.9256	93.7378	69.9767	68.1632	83.6202	107.856	86.3414	101.619	105.594	122.373	105.986	103.887	65.5371	85.245	110.058	117.048	107.059	113.482	107.393	76.96	98.5194	99.1467	88.6474	82.5319	74.0285	101.745	103.007			decitabine	Darinaparsin	decitabine + Darinaparsin	-18.8926	-60.4633	5.37826	-8.59118	-19.9843
	decitabine	dasatanib	decitabine + dasatanib	63.5648	62.6902	85.1125	86.4947	50.7373	67.6544	89.4889	73.9878	59.5135	65.4849	57.7261	28.6342	66.5741	66.3697	79.8624	76.3258	90.6717	80.1848	58.5822	38.9317	32.7799	68.6297	80.2446	101.816	130.049	100.846	104.602	85.2525	76.3667	59.4382	64.8504	112.452	112.149	73.8176	98.3722	41.7378			decitabine	dasatanib	decitabine + dasatanib	18.288	-5.24175	35.5136	-22.7305	-4.43327
	decitabine	erlotinib	decitabine + erlotinib	56.6904	56.3062	57.3359	55.6288	62.9105	64.6252	69.6497	65.9141	74.892	61.3844	62.5002	89.575	75.6917	69.7463	92.9505	70.0589	83.6115	110.177	93.0039	59.5728	69.179	39.9368	73.1034	61.0687	81.4427	81.1008	73.7576	54.2045	60.1412	46.2764	82.4579	90.9321	86.6595	74.9725	86.2579	89.8353			decitabine	erlotinib	decitabine + erlotinib	1.70707	-9.40607	52.8399	16.489	-5.45739
	decitabine	Indole-3-carbinol	decitabine + Indole-3-carbinol	47.9889	82.6274	106.921	84.5654	76.788	90.5917	78.5219	84.5544	71.4231	82.7711	86.0115	126.398	85.2643	100.069	89.8075	86.5362	112.455	104.538	65.1825	93.0477	82.9969	54.1912	87.3595	102.796	25.5775	108.225	109.317	73.838	64.4249	86.2255	104.427	88.5694	96.5987	79.2331	111.321	101.837			decitabine	Indole-3-carbinol	decitabine + Indole-3-carbinol	50.1107	53.2394	46.3998	43.9798	3.5177
	decitabine	lenalidomide	decitabine + lenalidomide	56.9806	76.5226	102.481	82.4647	74.5424	91.1352	90.2068	78.1743	77.5988	65.7103	81.4506	93.2904	84.1001	80.681	103.697	78.5559	121.053	77.0143	50.6764	58.8167	78.9938	45.1078	69.7187	111.279	36.8288	87.1524	103.582	80.5229	79.5917	55.8391	88.7098	96.5925	98.2101	86.5752	79.8076	82.694			decitabine	lenalidomide	decitabine + lenalidomide	15.3017	-35.5791	-13.7149	17.8917	-15.4771
	decitabine	palbociclib/PD332991	decitabine + palbociclib/PD332991	60.0845	49.332	56.8709	64.9099	64.3895	56.0634	70.4913	47.0583	74.5652	49.2616	53.4781	65.7046	70.9121	72.5123	75.4088	58.134	85.536	80.1001	57.2039	62.4601	60.4132	55.3704	60.9147	76.4994	93.1885	61.8067	61.0696	54.4629	50.3234	36.8282	75.262	76.7134	81.663	69.46	91.0431	81.7803			decitabine	palbociclib/PD332991	decitabine + palbociclib/PD332991	-3.21846	-18.5328	20.9327	7.95974	2.81146
	decitabine	vatalanib/PTK787	decitabine + vatalanib/PTK787	52.9667	54.1281	58.6691	45.7992	41.8518	66.5675	59.3615	62.3575	74.1342	50.0021	199.976	26.9987	64.1594	62.9861	101.643	55.1091	64.6481	90.3212	45.9951	20.7739	40.3607	41.6328	45.4488	62.3563	99.8257	55.9502	39.6862	57.0108	51.811	51.3501	52.6181	80.2892	84.56	65.7896	81.2033	77.7244			decitabine	vatalanib/PTK787	decitabine + vatalanib/PTK787	14.3245	19.3339	31.3101	16.6923	4.27992
	decitabine	temozolomide	decitabine + temozolomide	65.8317	43.2839	119.416	81.8885	72.8885	62.9553	75.3966	54.214	34.7705	82.8497	80.9967	60.3335	65.6287	81.9719	102.924	69.49	103.306	101.61	66.6302	110.809	60.8166	53.5778	66.3024	67.9778	62.1081	121.787	63.8577	76.5288	74.7213	67.7655	62.0256	83.6694	91.9156	99.0043	94.2187	104.621			decitabine	temozolomide	decitabine + temozolomide	-21.8134	-18.9596	-15.6653	12.5893	-13.3728
	decitabine	XL147	decitabine + XL147	82.8628	87.4011	82.6687	68.9347	82.772	103.488	72.3102	81.6426	74.0888	103.628	101.69	105.312	62.0539	100.821	105.449	70.4728	84.3129	87.7997	94.9892	86.1762	126.547	59.915	70.178	87.1286	133.101	95.3638	114.998	93.0874	75.448	73.2957	72.2149	58.5252	45.1507	78.2465	42.3086	54.9494			decitabine	XL147	decitabine + XL147	-13.123	-16.1268	11.8791	24.0574	-21.6279
	decitabine	YM155	decitabine + YM155	50.6552	65.5775	39.134	29.6549	62.1721	66.3361	66.2996	39.3484	18.9164	53.5192	65.7432	37.3786	37.4986	17.509	117.349	73.5285	19.5342	69.9743	29.2596	86.7131	26.217	35.0184	26.6205	81.1953	102.763	46.0147	76.6816	27.1799	27.9324	53.4962	89.6335	76.9188	82.8749	95.3792	66.8171	82.9198			decitabine	YM155	decitabine + YM155	-5.62943	-15.0411	-6.15444	-1.32537	-1.04614
	Docetaxel	Tanespimycin/17-AAG	Docetaxel + Tanespimycin/17-AAG	38.96	12.0387	45.1485	37.3833	47.65	44.0883	9.44065	35.2545	5.37356	26.7816	45.8239	58.0339	23.7737	25.1062	26.6328	27.0394	70.7138	79.4018	15.6194	44.6687	15.7484	35.5942	32.4472	47.817	110.454	13.4563	46.3668	46.4679	15.4898	20.7898	78.9622	69.6517	62.6606	40.1018	48.6815	53.5606			Docetaxel	Tanespimycin/17-AAG	Docetaxel + Tanespimycin/17-AAG	-9.49083	3.11332	-21.6887	-10.3026	-16.2806
	Docetaxel	Veliparib/ABT888	Docetaxel + Veliparib/ABT888	50.6459	19.3615	29.7843	32.605	30.3157	42.1405	10.5081	33.5039	5.98823	30.9354	29.1783	53.2943	41.1434	21.6036	66.9641	34.5288	51.3044	75.3173	20.8475	42.1734	28.8078	38.35	33.3784	42.798	3.73611	11.8631	41.3356	39.9548	19.4169	14.8194	74.6754	71.8871	55.8685	45.9571	71.5713	66.5992			Docetaxel	Veliparib/ABT888	Docetaxel + Veliparib/ABT888	-17.1699	-6.4728	-5.2681	-10.307	1.27271
	Docetaxel	Bexarotene	Docetaxel + Bexarotene	51.8646	13.592	34.327	45.0384	32.591	57.2868	18.6088	28.8885	10.0103	39.7689	39.967	38.9654	45.5282	30.6478	80.6417	41.8376	53.7191	69.877	29.2218	25.9931	27.6647	45.0987	37.0268	33.6679	7.72402	14.8627	53.9499	49.8924	31.2531	16.2102	62.4016	40.6788	45.364	50.5017	54.5085	65.3172			Docetaxel	Bexarotene	Docetaxel + Bexarotene	-14.7197	2.8534	0.367654	-14.2084	4.31848
	Docetaxel	Bortezomib	Docetaxel + Bortezomib	49.417	25.7405	21.9273	23.9861	17.3161	24.8775	1.6959	21.5879	10.8886	23.4346	16.1165	9.14342	13.7813	25.1974	25.3275	20.8557	75.2761	76.0535	17.1283	19.4734	3.5459	10.5221		24.158		18.4618	0.889235		16.3151	24.9967	34.1487	35.937	32.014	8.42765	33.3727	17.3946			Docetaxel	Bortezomib	Docetaxel + Bortezomib	-19.2952	-21.3705	-13.4756	-18.7638	-11.178
	Docetaxel	CHIR265	Docetaxel + CHIR265	32.1369	13.5401	26.6843	29.5044	41.7485	52.1242	3.6321	37.6412	8.47144	14.1097	30.8564	89.4386	44.4335	21.633	37.329	31.3077	61.4554	57.2726	32.405	24.6272	20.368	25.0394	19.7832	38.0563	55.7889	10.9124	34.9392	17.6452	19.1014	11.478	84.8227	60.9771	56.8339	28.0275	69.5486	52.3122			Docetaxel	CHIR265	Docetaxel + CHIR265	-6.02425	-8.47488	-13.8841	-19.8219	-18.4586
	Docetaxel	cisplatin	Docetaxel + cisplatin	45.2415	25.3656	45.2189	42.5333	28.148	36.7837	14.1635	39.2008	15.5633	45.5597	30.8626	47.2289	31.4578	32.9033	81.2309	34.666	64.8849	84.8725	35.8683	34.2893	13.6562	47.3834	51.7438	49.2269	125.59	22.8146	48.5303	64.6183	32.5043	8.08327	57.0327	50.2118	62.514	70.5726	54.4504	74.7516			Docetaxel	cisplatin	Docetaxel + cisplatin	6.03973	-12.9377	-21.8282	-17.9267	1.05455
	Docetaxel	CX4945	Docetaxel + CX4945	36.5126	9.96787	29.6501	27.3661	20.7034	40.8352	11.4041	22.7791	12.6727	32.7974	42.0276	31.1605	38.2254	31.5909	65.3146	31.5963	52.9837	48.8837	22.0126	22.9217	20.7234	32.8936		36.0553		20.5015	40.6757		29.4301	19.7492	39.1543	56.4326	54.4781	52.3126	53.3462	64.3764			Docetaxel	CX4945	Docetaxel + CX4945	5.25731	-0.972171	-9.44254	1.35402	0.17774
	Docetaxel	Darinaparsin	Docetaxel + Darinaparsin	50.8509	19.9402	34.854	32.1905	41.5373	53.5302	14.9468	33.8901	9.4589	36.1553	55.2068	63.3601	37.8955	35.4415	56.2833	38.9061	72.7126	75.7894	19.9898	32.6398	21.0848	41.7916		43.4353		19.3917	38.9196		20.3652	17.0995	84.0026	52.1898	59.396	43.4088	75.9208	76.4851			Docetaxel	Darinaparsin	Docetaxel + Darinaparsin	-13.0593	-10.6945	-11.654	-16.035	-12.0914
	Docetaxel	dasatanib	Docetaxel + dasatanib	39.116	17.7335	42.089	30.0171	18.709	34.9196	13.6367	34.0076	9.49123	38.9036	38.9351	24.8986	25.7104	32.8961	68.0732	31.621	52.2019	78.8462	17.2575	12.2384	25.7943	46.9437	26.1101	47.7602	137.298	21.3416	37.7597	34.989	31.8823	15.1689	78.7268	55.7617	57.4927	63.4499	65.527	62.3036			Docetaxel	dasatanib	Docetaxel + dasatanib	7.05483	-5.39437	-12.4977	-12.9902	5.45489
	Docetaxel	decitabine	Docetaxel + decitabine	57.4721	15.5687	36.36	38.2124	36.9649	55.6712	14.6322	33.4664	10.477	34.6758	90.6615	48.6354	39.5363	41.0899	72.2015	37.1955	61.1703	100.257	31.4701	41.7497	29.691	38.911	38.4288	62.531	93.2027	22.7954	30.7729	34.9934	25.7759	19.0499	85.7835	77.0603	66.147	49.9089	69.8162	81.422			Docetaxel	decitabine	Docetaxel + decitabine	-9.35585	-4.4796	-2.03287	-10.6124	-6.36587
	Docetaxel	Dovitinib/CHIR-258	Docetaxel + Dovitinib/CHIR-258	39.1552	28.23	28.9128	31.1794	34.4399	42.5581	14.8208	33.6829	7.37756	28.1807	52.2113	71.822	42.3006	29.5442	50.6326	33.0849	62.3541	46.8633	21.0669	36.298	14.2135	36.4258	29.3159	43.4054	100.955	20.126	50.0143	31.1648	20.0774	14.7535	67.008	68.0483	58.9435	51.1864	65.5633	67.5003			Docetaxel	Dovitinib/CHIR-258	Docetaxel + Dovitinib/CHIR-258	1.63971	-18.4276	-6.38216	-14.9972	-1.9912
	Docetaxel	ENMD2076	Docetaxel + ENMD2076	60.6793	13.1362	52.4949	42.0232	40.2328	54.0488	16.6464	41.0867	15.4931	43.3503	67.9157	52.8283	39.3382	35.8831	83.131	46.397	67.3996	71.4545	32.0756	35.4964	23.1886	40.8184	45.4744	53.2844	5.14474	23.4563	84.2472	43.5462	39.1227	20.0823	75.4141	75.8631	65.0171	73.4453	94.5909	77.7073			Docetaxel	ENMD2076	Docetaxel + ENMD2076	-24.5253	-3.88065	-14.3375	-19.3124	-6.32812
	Docetaxel	erlotinib	Docetaxel + erlotinib	43.2804	22.983	38.258	21.689	39.3214	37.8033	12.5591	31.9115	7.1968	28.2728	38.0177	61.7099	34.9598	24.254	65.1178	27.9455	52.1595	61.0933	32.4682	25.4384	17.8173	31.7274	24.6637	35.5142	43.9881	15.4802	52.9894	21.4185	15.3781	15.9588	42.2626	76.0592	50.9102	51.7352	74.8743	58.6705			Docetaxel	erlotinib	Docetaxel + erlotinib	-10.3401	-12.9096	-11.2304	-2.43145	-9.33932
	Docetaxel	everolimus	Docetaxel + everolimus	47.9172	11.4299	37.7391	23.2663	33.7992	53.7869	12.6462	32.8978	5.025	25.6549	44.5618	44.7894	31.2745	26.3453	51.855	43.2423	61.7524	61.0664	40.5897	35.907	26.43	27.7203	37.4887	35.5956	83.0308	15.912	52.3226	32.6264	26.6547	15.0779	52.2672	59.1329	51.7464	34.5519	81.9002	68.8873			Docetaxel	everolimus	Docetaxel + everolimus	-16.917	-3.9182	-15.6541	-6.98916	-2.26829
	Docetaxel	fludarabine	Docetaxel + fludarabine	24.8968	1.59368	17.1077	23.627	39.7845	45.5066	12.9644	32.3985	3.72121	44.8615	50.2403	48.7548	35.3695	31.3241	80.0942	41.8583	28.8269	25.1737	19.1984	36.496	19.5189	32.4343	38.6634	8.01151	2.06292	1.99953	44.4475	51.0315	27.6211	20.1202	66.4927	55.0265	66.9737	44.0004	78.8335	68.8418			Docetaxel	fludarabine	Docetaxel + fludarabine	15.8234	-0.886354	-11.7846	-18.4672	7.12735
	Docetaxel	gemcitabine	Docetaxel + gemcitabine	49.2693	17.768	49.1307	34.253	29.5884	57.5692	16.4277	40.157	10.1767	35.5518	28.1854	90.751	29.658	39.28	52.8706	55.7256	57.7752	69.5672	115.452	41.0799	28.1365	34.0558	43.7531	57.7822	96.0763	20.1141	30.15	61.5826	28.2161	26.6433	74.566	81.3539	69.6175	51.6721	80.1349	70.4485			Docetaxel	gemcitabine	Docetaxel + gemcitabine	-8.96168	-5.54721	-22.3426	-9.51941	-14.8344
	Docetaxel	Indole-3-carbinol	Docetaxel + Indole-3-carbinol	69.8279	16.3331	56.5949	48.8067	46.0536	59.6841	19.6033	31.3141	8.65004	42.2393	62.4944	49.3562	35.2805	36.8016	81.1556	49.8188	63.459	71.2863	64.146	49.2171	27.3209	31.501	45.981	38.8724	114.881	18.9027	60.2098	51.6873	31.1845	25.4216	76.3588	65.8676	69.5608	60.7771	75.4832	86.0921			Docetaxel	Indole-3-carbinol	Docetaxel + Indole-3-carbinol	-14.4928	12.8491	-18.9832	-14.4813	-4.14583
	Docetaxel	lapatinib	Docetaxel + lapatinib	30.3538	21.9604	44.5854	31.54	31.5943	45.8673	8.65041	35.3707	11.4694	37.6767	82.8221	77.9308	46.2653	31.6821	81.853	46.0318	64.1292	77.7965	40.2402	28.1485	21.5726	33.4459	40.6813	50.5397	4.05355	24.3901	67.1755	32.5475	33.4875	18.175	61.92	37.8609	51.8224	62.3926	54.1656	46.7294			Docetaxel	lapatinib	Docetaxel + lapatinib	0.850152	-10.4142	-24.7071	-11.3242	-2.46504
	Docetaxel	lenalidomide	Docetaxel + lenalidomide	56.1045	13.5773	33.0498	31.1188	30.3498	50.1252	15.291	33.3518	8.23518	32.3248	161.635	59.6686	28.7655	38.3774	73.2943	38.9652	57.482	76.1265	34.5728	52.5982	31.6321	45.9903	41.041	54.1673	145.541	25.1097	41.699	49.719	22.5514	20.9753	94.5518	73.8535	50.9913	60.7931	81.3983	80.956			Docetaxel	lenalidomide	Docetaxel + lenalidomide	-15.3322	-4.78324	-11.2742	-4.32071	0.473611
	Docetaxel	MK2206	Docetaxel + MK2206	61.7423	13.5732	35.8255	33.5156	43.1385	48.0321	11.0682	32.0442	5.22185	20.5298	43.8915	81.2811	54.2617	41.3504	66.1833	38.7269	68.8321	81.3652	33.4659	34.3761	34.817	31.9056	38.7039	34.6795	149.33	19.8968	41.046	39.3345	21.0012	18.7302	76.2715	71.1397	52.4407	39.23	79.1052	96.4244			Docetaxel	MK2206	Docetaxel + MK2206	-38.5264	-7.60943	-19.1199	-18.3157	-15.4929
	Docetaxel	NVP-BEZ235	Docetaxel + NVP-BEZ235	59.3142	10.1287	41.3855	34.7725	34.3995	56.4902	13.0705	32.716	7.69839	32.8147	77.827	66.5181	48.5005	30.3933	56.5084	50.7655	56.4118	78.6639	35.1891	36.3156	34.684	41.7221	45.9181	49.3339	108.314	17.5995	40.3491	51.6192	28.1113	31.4434	87.3989	70.1304	59.1484	33.3743	74.2395	85.3138			Docetaxel	NVP-BEZ235	Docetaxel + NVP-BEZ235	-22.9266	-3.69955	-23.2703	-17.8094	0.00929049
	Docetaxel	palbociclib/PD332991	Docetaxel + palbociclib/PD332991	55.653	21.5266	37.2322	31.9215	47.3987	59.0549	24.7477	38.0631	11.7077	38.1562	49.7359	48.9374	43.1636	30.1421	73.3429	52.7176	58.0657	81.6119	26.9393	46.3507	29.1224	39.9996	40.2109	43.7216	2.28175	32.5778	48.3914	40.4913	32.882	30.7652	57.2453	65.2532	61.6747	61.2216	80.031	66.9159			Docetaxel	palbociclib/PD332991	Docetaxel + palbociclib/PD332991	-23.5765	-14.9113	-18.1459	-12.4631	-12.3297
	Docetaxel	Crizotinib/PF2341066	Docetaxel + Crizotinib/PF2341066	57.6926	26.7162	41.8438	33.1181	42.7823	65.7891	19.0156	35.4438	7.98914	42.8989	48.6905	86.9808	33.2995	34.2805	76.3208	45.285	71.3606	60.2101	36.4317	42.9854	40.4744	42.3096	46.5381	63.0354	159.232	29.9397	52.2193	45.527	31.6004	21.3503	70.7958	73.6526	62.9484	53.8256	78.3912	76.8568			Docetaxel	Crizotinib/PF2341066	Docetaxel + Crizotinib/PF2341066	-0.505011	-18.937	-23.5345	-10.9414	-7.88514
	Docetaxel	PF562271	Docetaxel + PF562271	32.8425	20.6304	36.3007	22.8106	32.8029	42.2975	15.0241	29.1034	8.7914	30.942	36.239	78.206	34.9466	26.7248	50.6367	41.8217	55.1187	56.9114	35.4496	20.6745	17.494	38.2398	33.489	37.7757	113.885	24.9967	63.0188	42.2973	23.6915	19.7814	60.942	49.2019	53.6989	41.9209	69.9895	52.106			Docetaxel	PF562271	Docetaxel + PF562271	14.4048	-11.9386	-8.61602	-8.43117	2.09369
	Docetaxel	PLX4720	Docetaxel + PLX4720	40.5163	17.4693	38.0251	51.7195	56.1528	57.9603	16.5545	37.9273	14.5314	39.5342	63.6751	83.465	40.5069	26.9806	63.9496	43.5174	74.0123	87.9811	28.2426	44.8342	27.9511	39.098	40.0224	49.4328	100.741	23.8062	38.7623	43.1238	22.3386	23.6808	72.9508	65.8075	69.7935	64.4039	80.5717	99.4128			Docetaxel	PLX4720	Docetaxel + PLX4720	-10.1998	-7.90194	-19.9488	-34.5364	-29.802
	Docetaxel	vatalanib/PTK787	Docetaxel + vatalanib/PTK787	50.8898	26.4847	50.7044	38.872	23.758	54.1057	17.3502	43.614	13.8368	51.1123	52.0056	57.1665	50.7916	38.8399	85.7233	47.1391	70.1962	81.2069	12.4028	21.1411	23.4312	31.0099	45.2014	56.9364	108.243	21.1543	50.9015	48.8985	28.085	31.1933	79.7456	77.9148	77.0419	64.0815	70.5518	87.8982			Docetaxel	vatalanib/PTK787	Docetaxel + vatalanib/PTK787	-12.9328	-10.7061	-28.6312	-22.1849	0.315967
	Docetaxel	sorafenib	Docetaxel + sorafenib	50.5134	12.0549	29.0816	30.9834	41.4722	58.826	12.9553	33.8824	6.57438	33.2329	58.8556	61.5948	42.3979	28.6924	70.1216	39.5384	59.6633	95.8709	30.007	46.6991	22.0539	39.109	36.7877	40.4515	5.76787	19.2723	59.0825	34.614	20.1858	14.5655	60.4519	60.22	51.6181	46.7598	74.6093	60.9738			Docetaxel	sorafenib	Docetaxel + sorafenib	-0.906528	10.0515	-2.10817	-6.47377	5.80194
	Docetaxel	temozolomide	Docetaxel + temozolomide	47.2494	13.5416	35.6782	29.0097	47.0219	47.8636	23.7899	31.0299	7.77654	31.6503	42.4709	59.5816	46.8762	32.3141	60.9806	40.5224	48.6369	59.6739	25.7379	28.7623	15.6279	35.2081	37.0418	36.3618	65.5083	15.0497	54.5129	42.4048	21.5601	25.0201	59.0166	50.6191	66.7014	52.5452	72.326	73.9386			Docetaxel	temozolomide	Docetaxel + temozolomide	-22.42	-8.31706	-10.2266	-3.78132	-15.9635
	Docetaxel	stibogluconate	Docetaxel + stibogluconate	50.8353	11.7968	38.9669	33.896	39.0271	42.421	14.1083	28.1173	8.81678	31.5114	57.4643	62.5844	40.2756	28.7104	74.9295	32.5573	57.3998	63.6682	42.2988	33.1582	21.264	37.8171	41.8725	48.0775	133.55	15.8881	39.3345	39.1032	24.8999	16.8611	64.2732	55.1144	73.8023	59.1196	73.7064	70.966			Docetaxel	stibogluconate	Docetaxel + stibogluconate	-12.8184	9.11561	-12.4319	-7.94642	5.13909
	Docetaxel	XL147	Docetaxel + XL147	45.9859	24.0635	52.5482	35.306	45.9997	52.2672	15.8549	37.2846	13.3539	43.0992	53.9025	89.2819	43.6777	37.9427	75.2918	46.857	72.614	82.4697	37.325	39.1944	16.2388	39.4181	45.1903	52.502	21.7966	28.3862	62.3903	35.616	31.9791	22.1155	67.8956	51.3947	56.4124	64.8391	52.0308	61.3671			Docetaxel	XL147	Docetaxel + XL147	-6.64764	-8.75477	-29.3543	-10.4743	-14.0914
	Docetaxel	YM155	Docetaxel + YM155	57.0438	18.4216	39.7374	41.1742	36.0276	45.3682	17.0207	39.9226	11.2481	35.6483	57.4626	36.8948	39.7514	21.4244	62.1986	39.8904	28.9628	60.8943	14.3929	41.9751	24.4006	31.3426	23.9066	45.4315	90.8532	23.0002	40.7934	21.995	26.0257	26.6725	77.7742	80.7815	79.6952	82.6723	55.102	76.8831			Docetaxel	YM155	Docetaxel + YM155	-31.6461	-7.56713	-31.6471	-33.6094	-4.12887
	Dovitinib/CHIR-258	Tanespimycin/17-AAG	Dovitinib/CHIR-258 + Tanespimycin/17-AAG	49.4122	48.4116	55.5967	55.2328	74.2402	69.6887	66.1675	79.2363	47.1099	32.0322	88.1142	124.704	72.6509	80.9753	25.4382	75.0555	82.2051	70.8559	67.6485	42.8207	18.9896	69.2251	48.2761	96.8155	111.059	76.7331	48.1947	40.6852	42.2419	52.4757	108.886	109.046	90.4662	53.5865	77.19	69.3987			Dovitinib/CHIR-258	Tanespimycin/17-AAG	Dovitinib/CHIR-258 + Tanespimycin/17-AAG	-5.11788	13.9476	7.17123	4.22805	-10.4951
	Dovitinib/CHIR-258	Veliparib/ABT888	Dovitinib/CHIR-258 + Veliparib/ABT888	61.1972	49.9527	71.1394	57.5926	50.1783	70.1578	40.3295	64.343	25.3553	61.8789	104.576	112.906	75.6386	83.9965	89.1347	83.1291	72.3939	55.9937	27.3519	53.9899	61.0778	67.7276	51.2143	58.3407	116.783	68.1685	67.1448	64.7591	36.1945	64.7746	73.7872	109.919	101.202	76.6803	97.9714	81.1645			Dovitinib/CHIR-258	Veliparib/ABT888	Dovitinib/CHIR-258 + Veliparib/ABT888	-10.8803	3.09157	-5.54495	-8.63312	14.0119
	Dovitinib/CHIR-258	Bexarotene	Dovitinib/CHIR-258 + Bexarotene	80.8639	54.6827	75.6258	65.9786	64.3157	68.5723	71.8743	83.6349	53.0143	95.5485	107.893	87.0135	73.1696	97.4951	101.987	70.3373	68.3936	76.4334	62.4831	77.9147	77.876	65.6217	43.9559	79.2007	94.6692	58.1457	91.5313	67.1136	59.6989	61.2226	48.9806	72.1443	55.3562	97.6832	36.3453	48.6994			Dovitinib/CHIR-258	Bexarotene	Dovitinib/CHIR-258 + Bexarotene	-25.0325	12.9994	17.2018	1.71464	10.6874
	Dovitinib/CHIR-258	CHIR265	Dovitinib/CHIR-258 + CHIR265	57.6645	26.6568	40.4366	37.0975	57.0091	55.3462	32.3709	66.2601	42.9137	43.0555	61.7608	92.7176	75.6902	46.544	68.4761	61.7406	60.4559	62.238	96.8262	52.031	51.3802	40.8856	24.8829	64.9042	87.6815	43.987	59.4686	32.6566	51.575	21.5394	61.6859	76.869	75.1384	30.0671	79.2091	49.7297			Dovitinib/CHIR-258	CHIR265	Dovitinib/CHIR-258 + CHIR265	-18.4153	-5.81036	-6.18869	-15.8378	-9.68213
	Dovitinib/CHIR-258	CX4945	Dovitinib/CHIR-258 + CX4945	67.83	43.6967	47.8498	43.4753	28.9015	73.1981	41.7799	86.3576	38.3246	61.4007	68.4079	55.9786	62.2688	72.7313	83.6728	45.5899	89.1066	55.8838	77.9284	47.9016	55.7633	45.438	34.8919	50.4973	122.815	45.1773	68.951	45.6973	41.2153	50.2598	47.7226	53.4153	50.7537	72.7294	76.7181	46.3703			Dovitinib/CHIR-258	CX4945	Dovitinib/CHIR-258 + CX4945	-5.04683	-6.67436	6.21678	19.585	13.5307
	Dovitinib/CHIR-258	Darinaparsin	Dovitinib/CHIR-258 + Darinaparsin	61.0773	61.9682	60.2826	65.9264	52.2742	58.8047	64.912	65.513	52.1499	50.8645	56.7548	80.3127	79.3065	71.7668	80.024	77.9165	90.8483	65.0591	59.8063	52.8846	76.6335	76.5752	65.6797	82.7894	126.236	58.8318	73.9871	59.2154	68.3075	56.9408	83.5061	94.5483	87.1522	80.7574	99.1876	79.2752			Dovitinib/CHIR-258	Darinaparsin	Dovitinib/CHIR-258 + Darinaparsin	-4.27387	-23.9168	1.79056	-30.4538	7.5623
	Dovitinib/CHIR-258	dasatanib	Dovitinib/CHIR-258 + dasatanib	61.9143	52.7766	63.6375	59.0715	37.3484	49.7388	64.3878	59.0053	28.443	56.9736	83.3196	28.161	65.0274	77.9425	68.5067	66.0438	83.9286	71.6291	32.6604	23.4355	32.0787	71.5976	36.6077	89.3492	1.47111	57.9053	62.8379	46.9753	53.8512	37.9959	78.6349	90.7601	95.2522	84.8169	105.98	44.0267			Dovitinib/CHIR-258	dasatanib	Dovitinib/CHIR-258 + dasatanib	7.4837	-1.99424	15.5357	-21.6857	11.7547
	Dovitinib/CHIR-258	decitabine	Dovitinib/CHIR-258 + decitabine	49.1208	53.3645	63.9757	61.2802	63.857	68.2232	68.6817	55.3176	18.9816	47.6852	99.2518	85.7515	60.7365	82.1842	85.4136	66.8412	69.8911	63.3096	44.438	72.6107	80.8192	47.8931	47.225	49.6903	64.4947	56.5322	66.9662	53.2797	37.3342	46.9864	79.2423	100.298	100.278	82.4061	123.4	76.534			Dovitinib/CHIR-258	decitabine	Dovitinib/CHIR-258 + decitabine	23.2014	-7.72679	27.8685	-0.6792	-1.67723
	Dovitinib/CHIR-258	erlotinib	Dovitinib/CHIR-258 + erlotinib	50.3065	38.4674	61.5326	75.2907	49.8115	76.6986	43.0831	61.5181	25.075	50.8081	62.6533	101.38	77.0558	79.6648	75.1803	55.5781	88.4075	57.4135	54.0801	62.8162	60.6894	42.48	40.9654	54.7517	96.0448	55.0892	52.8741	53.8685	48.8566	39.7832	78.2072	97.2865	93.785	85.5866	101.445	75.5238			Dovitinib/CHIR-258	erlotinib	Dovitinib/CHIR-258 + erlotinib	-0.794747	2.99063	10.7815	-33.0071	11.1146
	Dovitinib/CHIR-258	everolimus	Dovitinib/CHIR-258 + everolimus	68.6316	32.267	55.3395	43.814	61.3674	62.7064	32.1788	59.127	16.8766	40.3717	106.12	105.944	54.573	58.9449	77.9516	60.9817	71.5294	61.4978	38.7982	60.8619	70.4026	53.6282	35.5335	68.4633	40.7819	53.2873	57.0802	48.2663	39.9461	34.4591	89.4955	81.4306	86.7476	66.669	88.1436	102.659			Dovitinib/CHIR-258	everolimus	Dovitinib/CHIR-258 + everolimus	-22.036	-1.35223	3.75017	-8.07435	2.70607
	Dovitinib/CHIR-258	fludarabine	Dovitinib/CHIR-258 + fludarabine	58.3786	3.04928	26.3233	25.7085	56.8122	69.7054	52.2462	71.2263	21.1657	67.917	74.5775	93.149	65.0348	98.2603	72.9476	73.519	36.3649	43.8658	105.36	65.167	62.9713	54.6579	56.6104	19.7645	130.187	2.8475	56.3372	67.3195	57.7652	71.4746	63.2951	100.982	97.837	69.8372	106.641	73.0412			Dovitinib/CHIR-258	fludarabine	Dovitinib/CHIR-258 + fludarabine	2.82676	-0.138233	-12.0811	-14.3793	38.5165
	Dovitinib/CHIR-258	gemcitabine	Dovitinib/CHIR-258 + gemcitabine	74.5913	83.4752	67.1967	71.3187	52.0018	58.7639	33.1933	63.3028	22.0358	58.2346	56.821	59.387	34.4939	39.1507	62.4352	45.2938	93.9101	75.5053	19.9949	36.8766	45.8757	32.7351		88.4338		58.93	38.9788		25.5516	35.088	82.9862	87.6009	78.5282	49.5771	105.665	78.6045			Dovitinib/CHIR-258	gemcitabine	Dovitinib/CHIR-258 + gemcitabine	-14.0061	-33.1798	4.47654	-17.0115	-22.0205
	Dovitinib/CHIR-258	Indole-3-carbinol	Dovitinib/CHIR-258 + Indole-3-carbinol	95.609	66.4097	90.4252	78.6972	60.9274	68.2296	78.178	85.4028	64.3568	67.2804	88.7731	101.601	84.0105	99.9973	84.7917	79.4915	84.9978	88.9166	77.5575	61.0368	92.1847	80.7425	65.6084	112.144	78.6022	89.3524	62.1273	65.8918	63.1965	84.786	89.6501	106.252	98.6292	88.4079	96.0207	84.3714			Dovitinib/CHIR-258	Indole-3-carbinol	Dovitinib/CHIR-258 + Indole-3-carbinol	-12.4363	53.6916	10.207	-3.32944	24.2326
	Dovitinib/CHIR-258	lapatinib	Dovitinib/CHIR-258 + lapatinib	35.1011	57.0769	66.1522	43.7588	54.6703	57.7564	34.993	79.1486	28.9452	74.292	100.315	83.5082	67.8888	94.8681	89.3488	57.3395	84.5429	104.13	55.1394	54.2872	26.1652	67.6719	42.6923	80.8225	115.203	75.3484	74.9452	48.8963	42.3656	53.5133	71.7505	103.504	93.8577	86.89	100.722	46.4713			Dovitinib/CHIR-258	lapatinib	Dovitinib/CHIR-258 + lapatinib	11.8006	-9.55766	-12.9667	0.628999	4.52268
	Dovitinib/CHIR-258	lenalidomide	Dovitinib/CHIR-258 + lenalidomide	69.0069	57.1373	68.0385	61.1262	66.4494	85.3705	56.5387	69.8662	30.4703	65.7681	125.219	91.1062	77.964	115.024	86.0074	72.9648	75.7273	55.979	116.692	48.6063	98.4851	75.1129	48.3641	76.6531	90.0365	71.868	94.4168	51.6974	49.0411	55.0417	110.181	94.0748	93.4846	75.8954	99.6698	74.4625			Dovitinib/CHIR-258	lenalidomide	Dovitinib/CHIR-258 + lenalidomide	-7.72314	-20.9448	-9.77653	-2.28587	-3.8137
	Dovitinib/CHIR-258	palbociclib/PD332991	Dovitinib/CHIR-258 + palbociclib/PD332991	71.1809	31.8025	48.8709	55.458	57.0215	66.9504	58.4159	35.9189	29.7396	45.8983	72.9087	82.7187	72.6825	72.9232	76.6457	58.8255	70.2516	61.6999	62.6895	54.473	62.244	47.3216	38.0014	43.5744	80.1832	51.5059	67.9201	50.3421	44.3094	35.4627	90.6794	97.2617	78.9524	68.4649	101.997	82.6921			Dovitinib/CHIR-258	palbociclib/PD332991	Dovitinib/CHIR-258 + palbociclib/PD332991	-22.9677	-4.57714	2.19559	-12.7335	14.2416
	Dovitinib/CHIR-258	PLX4720	Dovitinib/CHIR-258 + PLX4720	54.5462	37.0854	39.1207	46.4289	62.4405	50.5059	41.0609	56.1524	32.183	69.4707	52.2447	70.0835	60.5596	52.1271	65.5805	62.1776	83.1056	61.52	51.3701	55.8214	63.3403	52.5124	45.0666	83.9439	95.1621	72.5351	79.7916	52.0704	45.1394	53.7938	66.2997	75.1899	89.2961	92.3037	109.578	136.785			Dovitinib/CHIR-258	PLX4720	Dovitinib/CHIR-258 + PLX4720	-8.97822	2.28981	9.2435	-8.70023	-8.89347
	Dovitinib/CHIR-258	vatalanib/PTK787	Dovitinib/CHIR-258 + vatalanib/PTK787	60.3712	40.8576	56.8819	43.6916	50.5443	64.4143	55.3296	63.7902	44.6609	74.5879	66.3765	75.2803	58.4228	62.5647	76.0722	55.6677	56.9032	61.3231	59.2819	33.6693	55.0851	50.7689	33.0292	61.4771	41.302	43.6316	52.8169	41.8739	63.2633	51.445	55.2968	89.9084	75.023	58.1012	74.6147	69.7755			Dovitinib/CHIR-258	vatalanib/PTK787	Dovitinib/CHIR-258 + vatalanib/PTK787	-3.31899	24.0801	2.17613	-7.05197	-1.624
	Dovitinib/CHIR-258	sorafenib	Dovitinib/CHIR-258 + sorafenib	73.9341	56.7773	72.6304	57.731	74.3012	72.9452	56.6785	72.8829	28.4028	67.0534	90.6518	89.7466	67.7427	71.253	82.9488	66.561	68.9187	61.9118	58.3391	44.4503	85.299	45.9236	42.1334	68.625	70.9793	66.3812	67.4668	59.2852	32.8866	40.6063	76.722	94.1492	89.921	69.3056	86.4154	39.1531			Dovitinib/CHIR-258	sorafenib	Dovitinib/CHIR-258 + sorafenib	0.628556	34.2032	-0.461206	-3.91558	21.7638
	Dovitinib/CHIR-258	temozolomide	Dovitinib/CHIR-258 + temozolomide	59.5697	41.3225	61.2029	64.5302	55.2342	63.8704	58.2824	59.1706	27.4395	50.0452	66.0093	85.0758	52.5596	86.3885	66.5181	57.2794	81.7006	76.632	57.667	52.106	86.1231	62.6552	45.9977	65.1157	95.8989	70.7826	86.6668	54.5854	54.4347	48.6207	70.4087	81.6676	87.854	80.9127	104.537	83.4101			Dovitinib/CHIR-258	temozolomide	Dovitinib/CHIR-258 + temozolomide	-22.2493	-19.8207	6.89443	-9.13656	7.87916
	Dovitinib/CHIR-258	stibogluconate	Dovitinib/CHIR-258 + stibogluconate	77.5763	52.7803	72.6898	73.3587	53.8119	70.662	65.8503	68.2355	24.0569	61.8191	54.1334	110.74	77.3525	88.6122	84.1159	76.8286	97.1389	62.5574	66.5271	67.45	83.6491	52.5674	56.8096	78.0809	142.82	89.023	64.4983	58.6769	42.5448	41.0316	87.8382	112.782	113.422	102.045	102.407	106.621			Dovitinib/CHIR-258	stibogluconate	Dovitinib/CHIR-258 + stibogluconate	-20.4341	33.286	-1.69382	-16.3814	35.9374
	Dovitinib/CHIR-258	XL147	Dovitinib/CHIR-258 + XL147	74.8319	65.3837	100.987	70.5399	62.4711	72.6739	74.346	69.6511	58.759	82.9609	83.6109	145.295	49.1076	99.7243	79.6859	69.616	71.4082	76.7449	75.044	66.1952	80.2531	72.0318	55.0517	92.4927	8.23496	101.179	81.4468	53.4232	62.2591	86.1392	72.3646	52.6248	50.8417	93.9653	57.5388	51.9187			Dovitinib/CHIR-258	XL147	Dovitinib/CHIR-258 + XL147	-15.7037	-2.37985	-38.9303	-16.0174	2.36901
	Dovitinib/CHIR-258	YM155	Dovitinib/CHIR-258 + YM155	69.2299	25.1608	46.0296	27.7798	52.9916	66.5056	56.7988	50.9093	18.893	55.4503	86.8549	119.76	47.0372	31.9415	63.3757	67.4503	36.0537	66.0008	37.0676	76.6113	62.0426	42.8908	24.5959	61.7762	81.3431	33.9369	74.2878	19.2296	23.8857	37.012	78.1824	106.246	96.6297	80.9272	90.4959	92.0749			Dovitinib/CHIR-258	YM155	Dovitinib/CHIR-258 + YM155	-31.0553	19.5115	-24.3833	-11.1698	11.8293
	ENMD2076	Tanespimycin/17-AAG	ENMD2076 + Tanespimycin/17-AAG	64.7486	34.9029	60.5248	61.0241	75.3165	56.6463	75.0275	83.6742	77.7679	25.548	110.379	127.82	65.9174	51.0864	20.2157	80.8914	81.3327	90.5436	100.171	48.4464	11.2307	107.055	127.141	77.8432	129.263	112.39	58.5381	78.5159	59.2573	73.4834	128.915	106.035	91.3044	37.1577	28.7918	46.6668			ENMD2076	Tanespimycin/17-AAG	ENMD2076 + Tanespimycin/17-AAG	-25.4932	23.9781	45.7778	22.4256	-8.71111
	ENMD2076	Veliparib/ABT888	ENMD2076 + Veliparib/ABT888	64.0347	50.5406	84.5585	60.3436	92.4508	79.266	92.3132	89.545	73.018	63.1494	90.9165	77.2149	107.984	75.9249	80.3051	104.878	111.178	106.302	32.3024	70.731	102.423	93.5291	98.094	78.1404	126.386	89.0837	77.0389	70.5699	82.6713	69.2584	122.321	104.793	113.098	80.8473	110.374	96.1255			ENMD2076	Veliparib/ABT888	ENMD2076 + Veliparib/ABT888	-19.4419	-0.454995	26.531	8.36827	-25.3804
	ENMD2076	Bexarotene	ENMD2076 + Bexarotene	79.2072	63.7227	77.4034	70.8632	56.0175	105.875	80.2463	81.6699	120.325	68.1313	80.5026	157.982	80.2512	89.3161	92.7833	85.9449	72.8329	93.372	114.065	73.5435	97.649	68.7988		99.5177		74.8445	84.6838		86.9944	74.6719	56.3595	53.4541	52.1615	111.93	36.2424	34.7049			ENMD2076	Bexarotene	ENMD2076 + Bexarotene	-29.7271	0.184304	79.8075	24.1403	22.351
	ENMD2076	Bortezomib	ENMD2076 + Bortezomib	67.669	26.1706	31.9128	34.1915	12.0933	15.4198	1.21994	37.8662	12.3384	23.0869	5.80502	36.0569	10.6177	22.7911	30.5203	23.0248	76.7464	80.0194	47.849	18.7987	5.7427	5.89822	4.96629	23.484	121.541	34.1434	5.96712	4.35035	12.9806	21.7929	113.867	47.2546	45.2993	17.2517	40.9784	31.837			ENMD2076	Bortezomib	ENMD2076 + Bortezomib	-27.5443	-9.18886	6.38405	-18.0988	0.939576
	ENMD2076	CHIR265	ENMD2076 + CHIR265	38.5793	43.0897	43.8647	39.6427	56.5851	64.668	38.6069	69.3229	69.393	34.3909	56.192	80.8032	86.7879	59.059	45.7011	60.6288	85.3604	78.7943	89.4963	55.1846	67.8413	49.517		60.5996		66.9443	58.9397		68.0336	24.8325	90.8219	83.9562	78.2836	41.2352	100.032	51.7651			ENMD2076	CHIR265	ENMD2076 + CHIR265	-3.79508	-23.4061	14.1368	-9.8059	-7.13449
	ENMD2076	cisplatin	ENMD2076 + cisplatin	101.488	111.267	117.938	79.7646	110.157	79.8089	107.325	88.5619	100.084	100.659	88.7525	79.1857	111.931	119.086	88.4714	104.176	75.249	110.135	74.578	94.662	91.1717	94.8345	116.328	108.88	142.01	97.4402	76.7931	85.1535	105.139	79.5425	86.1484	81.528	91.0619	82.3199	96.1315	101.238			ENMD2076	cisplatin	ENMD2076 + cisplatin	-33.1775	-62.9726	-11.9488	-3.93886	-48.1525
	ENMD2076	CX4945	ENMD2076 + CX4945	54	55.0501	55.3904	71.7581	50.2344	69.7451	72.2598	84.537	76.7872	60.6662	70.3253	39.6622	77.8164	71.2332	91.4995	58.3965	74.54	82.7887	51.8196	56.3222	50.2041	71.6179	77.0738	70.3562	155.043	68.5727	69.6759	66.4287	90.4988	55.4218	50.423	63.0322	59.221	84.0371	82.3	46.7638			ENMD2076	CX4945	ENMD2076 + CX4945	1.64101	-20.0927	36.1756	16.7434	-5.89822
	ENMD2076	Darinaparsin	ENMD2076 + Darinaparsin	74.0372	59.0127	49.2813	41.1467	79.9934	79.1821	67.8793	60.7982	83.0038	45.8897	67.5996	70.6248	91.5264	68.1683	99.0494	76.0797	82.908	74.678	53.9114	85.3885	62.5723	75.1711	83.8802	72.1757	137.237	68.4795	78.3683	63.5894	62.0889	52.5144	62.7943	88.8162	72.6821	79.1445	92.1492	84.8757			ENMD2076	Darinaparsin	ENMD2076 + Darinaparsin	-23.6957	-23.0837	55.8445	8.63688	-17.472
	ENMD2076	dasatanib	ENMD2076 + dasatanib	85.558	51.637	80.2446	64.8259	52.13	67.5736	88.5149	72.2208	78.7383	58.0988	64.2208	26.828	88.8273	87.2612	62.0382	99.143	76.6244	64.311	31.8428	57.2423	60.9351	93.9242	61.0443	97.3438	2.90775	102.667	96.7877	71.3409	77.0519	60.5148	75.8688	121.226	112.428	90.6547	110.506	70.3906			ENMD2076	dasatanib	ENMD2076 + dasatanib	-24.0547	-3.68716	53.8416	-12.3571	-0.823649
	ENMD2076	decitabine	ENMD2076 + decitabine	71.9379	83.4386	75.9547	85.3768	58.6684	72.4084	67.3555	74.1068	60.4034	72.5459	69.7714	79.474	75.7491	73.4706	95.2186	70.4176	90.7237	97.4231	71.686	75.3219	80.4071	56.7411	67.6705	92.8885	7.88733	86.4498	81.2592	76.9767	60.1056	57.429	87.826	103.184	92.483	73.4258	88.5204	89.9993			ENMD2076	decitabine	ENMD2076 + decitabine	-7.84301	-40.3464	79.5908	-0.326769	6.30144
	ENMD2076	Dovitinib/CHIR-258	ENMD2076 + Dovitinib/CHIR-258	61.6977	62.3518	80.2306	55.6415	53.5013	73.012	75.4252	75.7233	37.7302	68.2255	99.7359	74.3778	84.0838	98.6391	88.2879	72.405	72.5518	74.1424	67.9131	65.2461	76.9639	48.2944	37.3241	83.2426	83.3054	52.9024	72.5109	54.18	45.8647	43.9427	80.5794	99.2108	95.9102	88.039	105.37	68.1572			ENMD2076	Dovitinib/CHIR-258	ENMD2076 + Dovitinib/CHIR-258	-7.35553	-24.2598	21.862	-5.7755	15.3959
	ENMD2076	erlotinib	ENMD2076 + erlotinib	48.095	35.5247	57.4733	52.2521	58.9858	53.6459	56.9372	66.28	55.2505	39.6355	56.7278	66.204	79.3043	74.1334	90.2757	60.5069	83.1233	82.39	97.3243	36.0839	60.4414	51.8549	69.2651	49.4283	133.87	61.6817	67.7903	43.4092	56.7685	25.6943	80.8061	103.683	78.3203	69.4881	100.25	79.4068			ENMD2076	erlotinib	ENMD2076 + erlotinib	-4.2157	3.62093	64.9963	7.09054	4.67409
	ENMD2076	everolimus	ENMD2076 + everolimus	65.6242	38.8853	51.605	50.7151	76.9141	70.458	53.7821	63.8222	45.4551	62.2713	88.3754	66.7639	85.6843	67.7195	76.9397	65.4275	79.2113	84.0661	52.4934	82.2902	51.4606	60.7071	64.1849	74.2038	102.57	62.2136	71.3593	58.6974	56.6108	36.5858	101.873	89.8208	87.1204	66.1565	86.6251	87.9496			ENMD2076	everolimus	ENMD2076 + everolimus	-24.3292	-9.69478	48.4681	-0.556708	-9.96561
	ENMD2076	fludarabine	ENMD2076 + fludarabine	56.8743	1.63077	21.5587	21.4414	70.0991	67.9951	74.2761	90.1562	78.2287	71.5407	76.8682	113.452	66.1061	76.8631	84.883	73.9092	33.6794	29.2503	92.1413	60.2027	46.8622	67.2648	90.1854	15.848	120.223	0.858332	105.664	69.832	87.8157	57.8246	96.229	108.577	94.5172	72.6387	115.188	87.2818			ENMD2076	fludarabine	ENMD2076 + fludarabine	-2.63156	1.11791	2.56162	-5.5416	29.507
	ENMD2076	gemcitabine	ENMD2076 + gemcitabine	97.6076	97.0016	97.2664	89.3411	60.6703	98.3264	45.5002	82.1481	81.8898	72.5841	58.6488	69.0723	53.3949	44.9634	97.4651	80.0933	93.5317	82.3607	20.7017	45.0657	50.0587	53.0346	90.6204	102.601	136.549	114.446	43.8733	71.0227	51.7626	85.6229	64.8878	93.2961	86.7879	59.8512	100.142	77.3754			ENMD2076	gemcitabine	ENMD2076 + gemcitabine	-43.9145	-49.5115	24.1178	-13.1241	-29.3437
	ENMD2076	Indole-3-carbinol	ENMD2076 + Indole-3-carbinol	76.879	55.1601	59.142	70.8283	81.4865	107.451	101.484	87.956	90.2101	54.2095	101.064	73.6627	92.7052	87.4365	88.9363	96.3489	100.119	93.7074	95.8732	80.43	95.6498	73.7266	82.8758	78.6824	13.6152	76.3856	102.618	75.5055	74.6134	65.1259	86.6837	88.6901	85.7594	103.868	121.348	77.9805			ENMD2076	Indole-3-carbinol	ENMD2076 + Indole-3-carbinol	-3.16796	58.2424	111.287	34.946	7.49471
	ENMD2076	lapatinib	ENMD2076 + lapatinib	46.5309	45.9946	55.883	50.7729	75.4211	61.5964	67.0925	70.6981	79.8775	47.6083	61.945	56.6095	88.6202	61.428	97.6037	70.4683	79.0505	143.754	38.8928	55.9842	53.1684	62.283	54.2068	60.1738	113.087	64.2593	61.3865	63.428	62.288	36.9116	72.0604	78.3961	91.7409	69.4914	77.7168	58.1415			ENMD2076	lapatinib	ENMD2076 + lapatinib	-4.96469	-1.12588	34.1909	11.5227	-13.5721
	ENMD2076	lenalidomide	ENMD2076 + lenalidomide	80.6059	58.9546	93.755	73.9054	96.8095	74.5593	99.3786	92.8911	98.8837	68.3488	93.6592	79.7088	83.4413	100.59	119.883	96.2668	97.1104	95.0303	85.3625	64.0448	75.7381	93.2027	98.2698	98.0482	4.72471	99.4947	111.156	99.2294	96.746	74.8518	85.1999	100.849	100.889	87.2272	88.2259	71.1108			ENMD2076	lenalidomide	ENMD2076 + lenalidomide	-26.2938	-24.7807	4.91626	8.67345	-31.3633
	ENMD2076	MK2206	ENMD2076 + MK2206	66.8261	45.9564	65.6915	61.069	75.8275	68.0398	86.8302	91.7119	69.9227	63.6547	64.2353	91.4448	86.8084	71.6569	99.9793	67.6737	94.455	97.9531	39.2551	66.3681	44.7605	83.7987	97.6122	71.3383	138.577	68.5152	92.5799	60.1638	76.6009	49.4752	71.2938	75.0439	90.7024	76.8462	93.482	90.2139			ENMD2076	MK2206	ENMD2076 + MK2206	-35.9006	-22.7811	10.0059	-14.2303	-17.1286
	ENMD2076	NVP-BEZ235	ENMD2076 + NVP-BEZ235	75.3471	56.0755	68.4934	59.5288	70.9735	53.2575	56.8356	77.4893	68.2233	52.6287	48.7891	46.6321	75.5836	77.1602	85.1776	66.5713	87.7913	80.1043	45.3413	60.9293	48.6981	80.939	76.8156	77.8375	86.6801	65.4359	64.8722	77.1882	54.7534	40.3632	102.141	81.7005	82.2818	53.4709	95.2308	83.4637			ENMD2076	NVP-BEZ235	ENMD2076 + NVP-BEZ235	-26.8758	-31.0919	13.5917	-7.25656	2.08538
	ENMD2076	palbociclib/PD332991	ENMD2076 + palbociclib/PD332991	60.5984	34.854	56.9908	56.6365	59.4747	61.5127	58.8654	45.2552	94.8724	38.3131	161.652	87.9775	76.153	64.2411	76.6992	78.5625	74.1153	69.3112	69.7416	52.9625	77.2151	75.0678	60.7137	70.7167	64.5553	56.719	59.0954	44.9773	55.1722	37.0936	67.5578	104.464	79.7007	74.2375	84.5992	85.0168			ENMD2076	palbociclib/PD332991	ENMD2076 + palbociclib/PD332991	-17.8698	-9.14717	29.4945	3.32474	14.9861
	ENMD2076	Crizotinib/PF2341066	ENMD2076 + Crizotinib/PF2341066	51.8026	44.1433	60.4035	54.1072	58.5578	73.7438	88.5955	69.6085	42.1978	37.8212	106.694	86.2805	88.8961	58.9103	70.6751	68.6665	79.2053	84.8094	24.8707	31.477	54.9328	85.2649	70.5478	73.2157	145.389	72.5862	83.1921	69.469	58.8985	46.0514	71.7078	90.1081	85.4076	49.4364	78.7896	57.9278			ENMD2076	Crizotinib/PF2341066	ENMD2076 + Crizotinib/PF2341066	24.3761	-13.9134	22.5609	14.2308	15.5381
	ENMD2076	PLX4720	ENMD2076 + PLX4720	56.1618	42.0566	49.0153	65.4942	77.3196	71.2414	69.9463	67.1664	93.0034	74.4131	63.6182	107.433	91.8513	57.6208	76.0258	83.2889	101.257	102.64	83.4945	69.9379	78.6956	72.7713	85.2514	91.9841	113.744	103.335	74.2099	82.2905	90.3555	101.287	97.4611	107.732	104.448	108.717	102.602	143.843			ENMD2076	PLX4720	ENMD2076 + PLX4720	-15.7777	-4.87763	32.8934	-12.5442	-21.3699
	ENMD2076	vatalanib/PTK787	ENMD2076 + vatalanib/PTK787	62.1654	50.9893	68.3865	72.6737	61.0309	86.1337	57.0137	78.0446	76.1783	52.643	47.5637	63.5687	69.8008	66.124	89.8532	63.4607	78.1721	96.3225	57.2569	58.0416	50.6461	67.1256	65.1215	80.8138	118.138	80.3924	54.9486	62.2142	72.9939	59.3583	56.4966	111.181	104.986	71.5181	95.3898	117.83			ENMD2076	vatalanib/PTK787	ENMD2076 + vatalanib/PTK787	-11.6034	10.3264	31.633	-21.2521	-9.91544
	ENMD2076	sorafenib	ENMD2076 + sorafenib	68.0227	74.2826	75.11	61.4529	99.1345	82.8695	84.2728	102.691	84.9767	64.7531	102.24	96.5458	104.836	80.2024	98.8377	92.2076	77.5831	121.919	77.8099	51.3818	58.9404	73.6529	92.1868	92.2239	105.285	73.2473	82.1781	67.2276	84.5017	72.4032	72.1262	85.3233	71.3945	63.4592	78.8658	56.0465			ENMD2076	sorafenib	ENMD2076 + sorafenib	-1.94223	11.6234	47.1142	14.0739	1.241
	ENMD2076	temozolomide	ENMD2076 + temozolomide	76.3026	43.6267	74.2569	87.7496	81.2675	85.0588	89.9067	57.2852	44.4513	60.7311	77.9203	67.6789	96.6795	112.59	86.7647	84.9804	107.611	97.7718	72.0724	74.9197	99.6032	79.1858	90.3482	54.043	100.731	115.933	83.6911	91.0107	82.6241	77.5429	88.6106	100.435	93.0334	88.3431	130.638	105.765			ENMD2076	temozolomide	ENMD2076 + temozolomide	-43.2277	-23.3242	41.0713	-10.008	-15.3222
	ENMD2076	stibogluconate	ENMD2076 + stibogluconate	74.4389	70.4362	72.7632	74.2504	81.8782	78.8628	92.3744	100.025	84.4663	56.6611	71.8156	82.3326	96.8889	78.4959	85.9652	95.3323	102.929	112.423	48.4161	64.3144	81.5444	91.5469	88.6596	102.823	21.817	98.1636	78.2934	77.9053	83.2794	60.9005	67.8725	94.0389	87.6803	87.652	90.6665	92.569			ENMD2076	stibogluconate	ENMD2076 + stibogluconate	-23.7973	10.8296	47.4741	5.71374	11.8982
	ENMD2076	XL147	ENMD2076 + XL147	71.5209	36.6843	62.268	76.5424	73.9261	83.2553	69.8484	69.8618	66.3318	66.2147	80.8514	81.7099	56.0748	79.7603	85.7129	72.7992	78.2348	70.1814	67.7934	86.4153	77.7584	70.9014	91.3269	71.7874	107.708	75.3678	92.7074	71.8339	80.3788	72.1116	72.3221	65.1128	59.8269	93.4499	70.9013	53.8838			ENMD2076	XL147	ENMD2076 + XL147	-19.1191	22.8055	42.83	-0.0232154	-6.17654
	ENMD2076	YM155	ENMD2076 + YM155	58.2998	41.1824	62.9816	34.6804	56.8791	69.1763	79.6742	73.4774	19.8063	63.9137	77.9084	76.4249	49.0487	32.37	77.3027	83.9465	28.5272	79.8623	29.1939	62.8726	34.8124	55.0946	26.0882	83.0142	89.6721	41.1916	98.7849	31.5735	46.7735	62.309	104.912	81.5409	93.4789	82.6597	88.3331	105.738			ENMD2076	YM155	ENMD2076 + YM155	-24.4679	0.998291	-26.322	-11.3693	10.8504
	Enzastaurin	Tanespimycin/17-AAG	Enzastaurin + Tanespimycin/17-AAG	50.2732	53.3317	73.3942	75.0932	77.7382	44.2787	61.9512	81.9951	68.4754	21.3016	74.4972	83.6187	72.5875	46.2905	40.4329	90.4784	104.138	64.8113	135.051	21.0696	23.3835	83.5394	97.4428	88.6683	86.3385	51.2364	38.4886	57.1454	70.5879	59.1667	46.7915	82.6953	103.144	107.171	68.1199	76.2459			Enzastaurin	Tanespimycin/17-AAG	Enzastaurin + Tanespimycin/17-AAG	-10.6363	61.2849	-3.39022	13.6714	12.8036
	Enzastaurin	Veliparib/ABT888	Enzastaurin + Veliparib/ABT888	67.6822	74.1328	94.5476	65.7221	78.9021	46.3645	73.5626	76.7598	66.5214	82.3207	43.713	98.1336	78.5437	98.0102	83.9844	99.5923	72.6272	93.9629	72.0659	45.8726	52.7785	99.0437	104.502	105.519	117.212	91.2041	59.5402	64.815	114.26	88.7036	83.0852	88.4839	120.24	123.394	75.8776	93.0584			Enzastaurin	Veliparib/ABT888	Enzastaurin + Veliparib/ABT888	-22.656	23.3631	-21.3913	7.3659	12.2719
	Enzastaurin	Bexarotene	Enzastaurin + Bexarotene	87.43	89.6194	70.998	94.5483	83.5102	65.4015	62.586	61.5777	78.2175	99.0155	55.3288	69.8375	75.0067	101.045	93.3137	75.278	100.806	93.7607	68.644	57.3719	70.5728	70.8669	96.6357	90.6264	102.081	63.0896	90.4183	91.9799	68.7905	101.639	51.6586	49.0809	45.5008	99.5248	14.4472	31.258			Enzastaurin	Bexarotene	Enzastaurin + Bexarotene	-37.4691	34.7808	32.5309	6.50588	23.0221
	Enzastaurin	Bortezomib	Enzastaurin + Bortezomib	53.5308	22.4234	22.7114	18.9521	8.24278	12.9624	0.679715	21.609	9.09432	17.3692	2.04356	17.6164	4.65472	19.6121	21.8964	13.4254	70.136	71.1907	55.482	19.1164	1.42703	6.91484	3.82282	22.5722	64.9512	16.2085	5.03919	2.37881	11.4073	22.4459	26.7454	41.6825	17.5192	19.6645	27.6064	23.7664			Enzastaurin	Bortezomib	Enzastaurin + Bortezomib	-13.0161	10.633	2.50836	-1.83447	9.47386
	Enzastaurin	CHIR265	Enzastaurin + CHIR265	44.8721	33.782	53.293	32.4916	57.7455	60.4836	40.1979	48.6378	74.3215	33.5333	40.6275	80.3429	82.5185	60.9475	71.6929	76.0546	70.7193	86.0829	74.5375	45.8798	41.1696	52.3939	68.6275	70.8296	9.68051	43.3469	54.0928	39.1143	73.0759	27.4733	68.9899	82.1722	85.111	55.3961	72.3945	73.6056			Enzastaurin	CHIR265	Enzastaurin + CHIR265	-9.74985	4.53381	-15.097	-0.75449	9.47649
	Enzastaurin	cisplatin	Enzastaurin + cisplatin	120.104	121.144	123.292	99.7053	89.2107	96.9604	110.093	103.966	116.385	110.057	83.4103	80.5162	97.2877	123.018	115.349	95.8983	107.414	102.462	110.467	87.2378	121.264	106.65		95.3043		114.99	104.003		114.833	97.0357	66.376	75.3352	94.4309	104.521	72.2787	97.121			Enzastaurin	cisplatin	Enzastaurin + cisplatin	-51.129	-27.1336	-53.4941	-19.0503	-4.9231
	Enzastaurin	CX4945	Enzastaurin + CX4945	63.3229	63.2559	70.3402	82.3672	76.2608	38.3877	63.1782	73.5558	77.2217	107.893	50.9374	48.5745	80.6463	82.0163	75.4907	67.4381	95.9873	112.835	105.372	36.2052	44.7074	71.9691	77.8134	88.3783	54.8931	56.59	91.1144	64.7953	87.6873	61.8818	49.971	46.8403	54.4522	81.1371	63.1791	57.727			Enzastaurin	CX4945	Enzastaurin + CX4945	-7.1412	4.7915	-10.0407	11.7708	-15.9912
	Enzastaurin	Darinaparsin	Enzastaurin + Darinaparsin	57.099	63.7104	77.3378	72.0258	69.9457	41.4238	60.032	69.8709	59.1352	83.3982	43.695	82.2096	79.9249	75.3669	97.4887	90.9338	72.1224	93.7317	93.9152	52.3077	49.0091	76.4788	89.1817	74.0686	76.458	60.411	94.9523	71.3464	71.1898	67.5988	72.3359	78.6092	75.7216	95.876	91.7181	84.3433			Enzastaurin	Darinaparsin	Enzastaurin + Darinaparsin	-6.26824	6.2284	-8.10875	-19.0716	15.0445
	Enzastaurin	dasatanib	Enzastaurin + dasatanib	62.5512	59.5468	78.4275	61.0124	65.2208	12.4551	33.9527	51.5837	69.5369	65.1177	102.79	29.0189	33.8283	79.0263	85.722	78.1326	75.2462	60.9616	67.6286	12.7072	15.5763	80.7168	64.2658	103.65	85.4381	96.6998	116.476	59.8421	88.8534	51.1279	66.1066	102.265	96.9897	98.5964	105.05	66.9826			Enzastaurin	dasatanib	Enzastaurin + dasatanib	-0.450155	33.7916	9.87287	-5.20198	4.52387
	Enzastaurin	decitabine	Enzastaurin + decitabine	61.465	66.2082	89.83	87.1585	82.0298	30.0041	81.5729	57.5156	59.1669	117.632	25.3231	71.2323	68.4067	88.7468	102.598	89.9021	85.8635	96.4233	64.5405	53.8541	33.3258	74.4182	94.4519	119.536	97.9506	59.5207	104.835	52.8937	99.2483	98.42	29.4874	85.9869	96.3647	90.5891	80.4575	69.843			Enzastaurin	decitabine	Enzastaurin + decitabine	3.25276	17.6743	12.6022	3.3082	6.28864
	Enzastaurin	Docetaxel	Enzastaurin + Docetaxel	48.7372	21.9852	33.5039	24.6604	42.593	55.1564	12.1448	37.093	10.0694	45.4858	29.0923	48.113	32.4586	35.7237	54.1443	35.1574	53.1879	69.1006	38.9453	24.8844	9.71703	41.5936		38.4488		20.7441	52.1198		26.4849	16.7009	58.4713	51.7675	49.4579	72.8319	61.0268	66.1225			Enzastaurin	Docetaxel	Enzastaurin + Docetaxel	-12.2317	-3.96842	-8.37584	-0.503149	3.49623
	Enzastaurin	Dovitinib/CHIR-258	Enzastaurin + Dovitinib/CHIR-258	64.8516	39.6122	68.9874	47.8729	69.6432	61.104	53.1696	62.1059	29.4409	82.263	57.6292	134.15	64.7585	91.2473	80.9124	63.0654	69.1471	68.2096	54.7437	26.1565	19.4644	77.1025	58.1841	85.6161	2.95357	46.3669	73.2227	53.0938	41.8254	48.6431	49.9525	85.0745	107.552	112.363	104.476	99.3599			Enzastaurin	Dovitinib/CHIR-258	Enzastaurin + Dovitinib/CHIR-258	-9.98128	34.537	-1.75589	5.16893	24.0139
	Enzastaurin	ENMD2076	Enzastaurin + ENMD2076	45.2034	45.6516	78.1922	61.0887	77.221	33.4079	75.7952	71.4043	57.0438	72.416	49.4435	61.1094	66.9426	61.1156	99.9106	78.8795	72.1098	82.4656	48.7478	11.6711	36.2868	67.368	88.2841	89.386	84.6251	52.7448	107.682	47.3779	79.3351	58.921	47.1287	57.5708	94.8246	102.034	59.5426	56.8738			Enzastaurin	ENMD2076	Enzastaurin + ENMD2076	3.42492	24.3618	35.6698	13.3524	20.6385
	Enzastaurin	erlotinib	Enzastaurin + erlotinib	72.5064	62.9112	74.0734	63.6244	66.7665	34.9371	72.0672	82.1626	63.4552	89.5677	57.069	83.8164	72.4347	100.288	86.6207	85.5923	95.5613	104.446	60.9416	19.1351	48.0373	82.4312	98.4274	67.7128	150.269	57.2059	93.3965	35.3213	73.0251	67.3131	71.5744	92.7481	97.7438	111.749	59.9492	84.2612			Enzastaurin	erlotinib	Enzastaurin + erlotinib	-28.2007	13.289	6.57718	-0.502366	19.7712
	Enzastaurin	everolimus	Enzastaurin + everolimus	62.9302	68.826	99.1501	77.5819	91.068	89.5729	78.7634	85.358	68.0289	84.6844	92.755	72.0866	99.6236	79.5469	108.969	84.9302	126.729	82.4065	34.7342	89.7827	65.088	73.7957	77.7657	74.7209	87.8146	76.452	82.0149	71.4058	78.2251	51.9706	90.0353	101.223	91.0505	110.804	108.131	125.331			Enzastaurin	everolimus	Enzastaurin + everolimus	-21.2339	-12.0044	-33.2484	-24.229	-0.0597913
	Enzastaurin	fludarabine	Enzastaurin + fludarabine	79.6617	2.02435	19.2134	27.6111	99.7687	29.5603	56.9022	87.4019	70.0401	92.089	34.8214	67.5036	73.6884	84.9632	95.0827	81.4913	43.6447	34.2801	59.7985	53.6472	48.4136	84.2906	113.86	21.4261	4.1332	1.75367	104.161	64.2118	96.6955	74.7206	82.6182	115.858	95.2366	81.3791	66.2938	105.113			Enzastaurin	fludarabine	Enzastaurin + fludarabine	-24.8918	3.32617	-3.32933	-10.6987	35.6335
	Enzastaurin	fingolimod	Enzastaurin + fingolimod	12.778	1.23715	8.90537	60.2762	47.23	9.20349	1.27748	8.7018	6.3299	17.5956	10.4738	18.3546	5.03482	3.66916	13.3793	1.00517	63.8387	44.9202	10.7533	4.84705	1.91545	30.4298	56.3219	17.5845	29.8289	0.20453	3.71679	0.358243	19.0573	2.41732	33.9752	12.1658	8.22933	67.225	10.3401	1.62864			Enzastaurin	fingolimod	Enzastaurin + fingolimod	-3.84906	0.367353	3.069	-29.8702	8.00346
	Enzastaurin	vismodegib/GDC0449	Enzastaurin + vismodegib/GDC0449	102.381	94.7528	82.5285	99.7271	129.611	68.0639	73.2254	97.3447	72.0928	122.665	76.4739	117.851	83.7115	71.7515	118.445	105.472	102.708	94.4311	90.5638	76.8325	41.9245	85.983	94.9346	88.8612	133.112	57.0994	151.178	68.9776	91.5207	68.0006	73.4827	71.4614	104.838	102.488	78.8029	75.2513			Enzastaurin	vismodegib/GDC0449	Enzastaurin + vismodegib/GDC0449	-49.2268	-1.97868	-6.42683	-7.29451	-32.7246
	Enzastaurin	gemcitabine	Enzastaurin + gemcitabine	70.8066	93.8833	119.583	112.374	63.7057	101.339	78.5899	70.22	78.0695	112.299	134.004	86.095	63.0552	77.8266	81.6856	79.491	91.032	85.6305	155.317	58.3485	69.2147	59.0761	85.7898	106.524	76.5858	112.978	55.9095	72.1774	62.3468	94.6729	61.6603	84.3388	102.728	63.4898	101.95	83.2744			Enzastaurin	gemcitabine	Enzastaurin + gemcitabine	-16.5917	-1.43986	-39.6468	-31.3026	-21.1211
	Enzastaurin	Indole-3-carbinol	Enzastaurin + Indole-3-carbinol	94.3564	99.278	112.002	91.6408	94.2017	108.245	102.429	82.1619	112.153	113.773	84.4536	87.403	100.217	115.78	104.146	121.747	105.419	102.479	106.33	96.1523	106.767	119.369	129.321	102.804	1.73587	139.194	75.3096	120.808	114.553	83.9013	76.3822	81.8652	95.5384	80.8047	110.772	144.009			Enzastaurin	Indole-3-carbinol	Enzastaurin + Indole-3-carbinol	-19.929	121.469	0.230702	20.87	26.7573
	Enzastaurin	lapatinib	Enzastaurin + lapatinib	42.6799	50.3192	74.7605	64.7009	80.7031	34.5255	65.7128	67.9044	66.8701	74.7578	64.0158	45.6564	66.6715	82.4207	68.9467	72.7944	81.2675	111.244	82.4039	33.6526	15.9733	74.897	84.7399	90.3386	95.745	55.6285	74.6718	44.1282	72.5727	68.6473	49.3064	36.1587	75.8461	81.4265	61.3225	32.7559			Enzastaurin	lapatinib	Enzastaurin + lapatinib	-0.709722	37.0216	-15.4436	1.56227	3.37296
	Enzastaurin	lenalidomide	Enzastaurin + lenalidomide	78.419	103.31	89.0682	72.8531	126.132	96.4769	76.5541	71.4202	84.8213	75.5204	61.8018	70.3652	82.6835	98.0579	113.746	96.7167	86.9642	82.4708	87.4262	69.5749	61.1838	114.204	88.2328	90.6774	26.399	102.913	127.787	100.344	100.326	82.5248	59.2315	95.2079	108.962	96.0486	99.5975	108.391			Enzastaurin	lenalidomide	Enzastaurin + lenalidomide	-23.5791	-36.7878	-24.0897	14.9851	-37.1661
	Enzastaurin	Lestaurtinib	Enzastaurin + Lestaurtinib	61.7521	90.1214	59.9888	56.5954	72.763	59.5764	66.3479	68.9023	88.1223	77.3239	34.3454	127.677	79.3315	66.1548	85.7683	74.8597	87.1246	86.9162	110.522	45.7081	53.8581	74.3127	90.4247	64.1466	149.811	94.7224	95.4346	66.2376	99.2456	51.1266	55.7263	82.6481	105.074	103.959	85.0486	130.541			Enzastaurin	Lestaurtinib	Enzastaurin + Lestaurtinib	-19.4372	-24.6721	-1.74727	-2.82326	28.0479
	Enzastaurin	MK2206	Enzastaurin + MK2206	52.1966	60.5361	94.2977	67.7693	65.9013	43.5544	72.3557	71.633	57.5205	88.6492	52.7911	50.4717	75.7451	108.504	81.1556	79.2619	89.6476	107.232	84.3569	46.1422	32.8717	82.1737		83.2635		48.4043	109.257		97.4921	68.7332	82.1086	66.123	100.98	107.576	58.858	89.8753			Enzastaurin	MK2206	Enzastaurin + MK2206	-20.9706	-15.4236	-44.4483	-17.9475	13.8927
	Enzastaurin	Nutlin-3	Enzastaurin + Nutlin-3	54.6134	37.1047	99.111	84.2074	80.9298	63.6474	69.627	77.7247	136.047	106.423	60.7249	101.481	119.551	85.4243	95.662	121.034	80.4398	88.7983	130.917	77.8321	72.4117	114.13	114.246	106.75	166.985	120.445	62.5408	71.2181	105.864	146.642	73.0873	88.2165	100.383	88.3341	90.717	84.422			Enzastaurin	Nutlin-3	Enzastaurin + Nutlin-3	-8.60453	27.2151	-15.2603	7.10651	1.26151
	Enzastaurin	NVP-BEZ235	Enzastaurin + NVP-BEZ235	77.8505	59.8991	108.112	74.3823	111.94	79.5406	67.2865	100.959	74.0517	82.4171	84.7183	87.4135	81.2069	97.8693	136.277	85.7117	114.281	108.876	70.3195	97.8951	70.0052	88.6817	106.123	75.1773	80.8742	76.8796	84.0175	74.8185	78.198	59.3278	102.053	101.935	115.195	106.086	114.325	132.345			Enzastaurin	NVP-BEZ235	Enzastaurin + NVP-BEZ235	-28.9081	-11.2665	-54.0564	-18.7809	-12.6255
	Enzastaurin	OSI906	Enzastaurin + OSI906	93.7488	66.9266	95.5619	66.0425	77.9312	53.4815	71.0272	86.9262	83.8737	118.471	94.1993	69.5589	71.6588	113.949	99.6048	88.5904	74.7253	114.017	58.6949	46.5972	50.9896	97.7264	111.8	96.0204	124.853	69.0377	106.537	69.3669	91.2782	93.6827	31.7717	115.189	89.3355	105.875	51.0682	69.7512			Enzastaurin	OSI906	Enzastaurin + OSI906	-31.9622	53.4268	-29.2306	17.1224	47.7496
	Enzastaurin	palbociclib/PD332991	Enzastaurin + palbociclib/PD332991	50.4189	48.6463	50.9208	45.0569	93.677	48.9793	50.9514	49.8192	105.046	64.8888	39.5287	92.001	73.41	88.3605	66.9029	99.5619	47.8871	71.1611	61.5222	35.7181	45.0896	75.8969	77.2193	68.7571	96.3392	66.9749	63.4821	41.2933	47.5191	43.6136	66.8288	86.4475	92.9275	66.884	77.9756	92.8365			Enzastaurin	palbociclib/PD332991	Enzastaurin + palbociclib/PD332991	-7.27506	1.39424	6.0328	18.7232	7.54316
	Enzastaurin	Crizotinib/PF2341066	Enzastaurin + Crizotinib/PF2341066	47.4263	53.6461	70.4119	72.8006	67.1678	40.2427	58.9776	70.5759	57.7908	49.8589	46.7696	99.9681	74.862	64.3766	72.8679	74.9866	79.98	88.1535	32.0623	27.9836	43.2365	84.0828		91.9306		50.7453	89.1089		78.7651	78.1628	59.5675	81.2011	100.634	95.1262	86.5055	77.2873			Enzastaurin	Crizotinib/PF2341066	Enzastaurin + Crizotinib/PF2341066	29.4927	5.19894	-15.777	-0.110176	33.5564
	Enzastaurin	PF562271	Enzastaurin + PF562271	47.5351	73.0542	82.2859	48.6434	69.4298	74.5492	66.4914	62.3392	63.6536	68.1604	49.5727	136.659	70.4212	55.7727	67.0077	88.7867	76.8175	65.3651	50.1532	55.1472	42.7963	70.4886	64.9991	89.206	92.9376	73.2919	86.5512	68.9146	82.844	54.1022	58.5124	75.0006	74.2003	66.3361	44.8418	64.3535			Enzastaurin	PF562271	Enzastaurin + PF562271	16.0138	-7.30512	0.325306	-1.51072	31.2927
	Enzastaurin	PLX4720	Enzastaurin + PLX4720	55.6314	53.0452	61.6447	65.432	87.1215	74.5665	65.6528	68.5788	105.602	77.2506	78.121	116.207	96.5672	86.5097	90.693	95.5276	115.86	87.7246	104.308	90.4764	91.9599	67.4227	69.0064	88.6511	15.6195	107.86	95.9546	91.4151	103.987	99.8576	76.7455	71.54	95.5269	111.447	82.4062	75.6783			Enzastaurin	PLX4720	Enzastaurin + PLX4720	-14.8548	19.3269	-7.705	-9.1097	-11.0648
	Enzastaurin	vatalanib/PTK787	Enzastaurin + vatalanib/PTK787	52.5965	61.9864	86.4294	55.5864	42.4509	44.9465	49.679	66.5216	63.0563	97.2325	37.6166	38.5634	41.2338	81.015	104.402	64.4416	60.2047	81.446	71.5125	69.5922	43.5083	73.306	79.2747	72.7501	142.095	60.234	52.6288	58.3019	78.0151	63.6864	65.7157	66.4443	66.2108	59.224	52.5336	26.7705			Enzastaurin	vatalanib/PTK787	Enzastaurin + vatalanib/PTK787	-1.54316	57.3697	-20.5631	-0.889846	27.0342
	Enzastaurin	sorafenib	Enzastaurin + sorafenib	94.6734	97.2466	103.983	81.4812	86.5007	98.0988	67.7648	68.6047	85.0066	92.5671	64.1746	120.291	75.8371	76.2	96.2772	84.1398	74.4712	98.5104	91.0705	59.1688	48.6548	83.5514	106.793	84.9169	130.065	57.3339	97.0524	60.5937	72.4855	99.4465	40.7806	68.2677	47.5749	109.571	36.8872	30.7165			Enzastaurin	sorafenib	Enzastaurin + sorafenib	-27.9507	69.9765	-23.4938	-1.14414	49.9473
	Enzastaurin	sunitinib	Enzastaurin + sunitinib	35.5049	64.1104	61.0598	63.4348	99.8708	82.9573	75.0451	89.0334	52.5449	83.8803	65.7084	144.382	111.378	87.2744	90.3449	75.6738	76.6928	81.5196	36.2965	28.8165	40.5937	81.7967	107.469	66.2241	118.719	68.5496	92.8423	78.4917	80.8299	53.6388	50.6738	110.117	84.9827	101.943	93.5616	101.695			Enzastaurin	sunitinib	Enzastaurin + sunitinib	-13.5381	-10.874	-9.67913	-12.6542	36.8275
	Enzastaurin	temozolomide	Enzastaurin + temozolomide	55.8587	37.1745	77.5431	87.8745	67.5545	90.2767	68.1446	55.5626	34.9361	97.0506	91.5079	82.8348	79.276	76.1385	119.5	85.0543	100.463	108.435	123.838	42.3537	47.9002	83.5818	91.8719	60.7775	89.7397	65.3868	90.2332	67.3561	82.3233	81.8689	71.573	104.663	108.95	89.7866	95.2774	89.6921			Enzastaurin	temozolomide	Enzastaurin + temozolomide	-22.4623	2.34609	-1.59544	-5.18152	22.09
	Enzastaurin	Tideglusib/TZDZ-8	Enzastaurin + Tideglusib/TZDZ-8	100.292	78.6713	120.112	79.3812	82.4431	55.0921	87.7522	73.2137	83.2008	130.139	63.9454	124.078	86.832	160.511	111.075	106.655	72.9115	116.225	51.9979	68.5646	74.403	93.0795	103.917	90.1151	75.1197	77.8935	103.287	75.4141	104.952	99.2074	104.154	111.835	95.6377	138.818	103.185	107.987			Enzastaurin	Tideglusib/TZDZ-8	Enzastaurin + Tideglusib/TZDZ-8	-30.1975	70.0851	-36.9322	21.4915	34.4601
	Enzastaurin	stibogluconate	Enzastaurin + stibogluconate	72.8584	109.543	89.0109	104.806	132.318	81.4104	77.5453	98.45	100.093	91.8647	75.8262	90.5757	97.5256	93.5419	83.8362	108.935	104.008	120.648	119.384	72.0312	72.7298	98.7033	82.2257	88.5567	119.885	103.308	105.705	123.182	85.6318	94.9705	76.4302	86.5126	87.512	88.7434	104.215	104.979			Enzastaurin	stibogluconate	Enzastaurin + stibogluconate	-21.7245	48.6478	-9.83044	-19.7495	-4.84071
	Enzastaurin	VX702	Enzastaurin + VX702	69.4754	95.6349	101.362	76.7074	98.7096	50.0949	65.8725	75.1009	74.244	101.665	64.3121	109.575	87.5866	85.9937	95.9153	100.596	103.564	103.004	96.9406	69.7978	66.1285	90.9392	105.099	91.5779	129.081	71.4869	125.288	51.8953	97.389	79.0693	89.997	67.0834	98.3952	90.9662	72.5918	104.508			Enzastaurin	VX702	Enzastaurin + VX702	-22.0439	12.1858	-24.1571	1.72854	6.95135
	Enzastaurin	XL147	Enzastaurin + XL147	70.1501	73.7091	90.9911	72.4672	71.2482	66.0074	69.3353	70.6694	77.4678	121.883	88.2747	126.101	67.8389	98.5348	106.799	70.9007	81.3447	97.6398	82.48	56.8046	58.1391	88.0345	108.045	105.735	67.6451	91.1718	104.81	86.6791	104.452	87.3979	68.0386	54.9694	57.4277	81.5414	21.6436	59.0693			Enzastaurin	XL147	Enzastaurin + XL147	-17.2391	42.0926	-21.7805	8.92543	20.849
	Enzastaurin	YM155	Enzastaurin + YM155	54.1515	48.9199	26.6247	25.3819	76.937	64.3545	62.9038	69.904	18.1707	75.0245	59.4719	32.384	45.3878	19.2998	94.8759	90.3112	25.1154	64.0511	39.1243	61.6819	34.6976	35.3338	29.8093	47.7139	116.794	33.6582	72.4585	19.9619	22.9656	39.5326	55.5709	87.1569	83.1604	91.9814	84.4572	119.972			Enzastaurin	YM155	Enzastaurin + YM155	-19.9908	33.1883	-2.48311	-0.586121	15.1329
	erlotinib	Veliparib/ABT888	erlotinib + Veliparib/ABT888	29.6517	45.5111	63.2076	43.6767	71.9225	61.1213	60.8522	74.2596	63.2739	68.1327	64.9519	73.8195	79.8692	70.6475	100.263	70.231	84.1673	73.8382	45.9055	43.3386	58.4276	57.3222	79.2391	47.29	70.0462	88.5537	72.5282	60.3242	63.8776	36.015	70.2183	88.7547	96.5763	63.7589	98.3858	80.0279			erlotinib	Veliparib/ABT888	erlotinib + Veliparib/ABT888	10.9773	9.00045	15.4791	14.5872	-12.6117
	erlotinib	CHIR265	erlotinib + CHIR265	24.3391	39.1052	36.537	33.7476	62.3187	63.1394	26.3174	70.4962	59.3922	34.9963	46.6947	115.897	68.1889	44.0374	37.8258	61.7975	75.6437	74.2314	56.4888	52.0835	35.0631	36.9246	53.2379	68.1036	9.09412	48.0377	44.2856	31.7818	55.6987	21.4851	82.2339	81.9442	78.6573	36.5398	88.1795	52.3407			erlotinib	CHIR265	erlotinib + CHIR265	7.35318	-17.6822	4.54656	-8.44758	-18.5893
	erlotinib	Darinaparsin	erlotinib + Darinaparsin	53.9719	54.1104	54.623	48.1791	67.3657	60.2087	55.1379	63.5727	60.7629	61.4913	64.8157	80.9005	81.9475	70.2726	102.678	64.5242	81.6595	96.1444	60.3087	68.8127	97.631	58.1861	71.0224	53.267	132.292	78.2392	80.7276	62.645	67.2507	40.5793	73.2973	103.234	68.8845	67.687	83.7816	114.274			erlotinib	Darinaparsin	erlotinib + Darinaparsin	-8.10525	-15.0064	19.8396	-5.96533	-12.0777
	erlotinib	dasatanib	erlotinib + dasatanib	40.3189	59.06	64.5998	49.2736	47.2163	58.3445	70.5751	68.693	47.7972	47.4716	37.6708	24.5336	63.2621	55.0881	81.3755	73.7301	74.2117	58.8699	64.8863	27.1952	30.6443	52.248	44.9499	68.9116	106.322	78.5127	66.285	69.8344	69.3948	34.072	54.7467	106.981	98.0498	82.2528	94.1168	67.0727			erlotinib	dasatanib	erlotinib + dasatanib	15.7174	-6.87296	30.3759	-4.78295	-1.84585
	erlotinib	lenalidomide	erlotinib + lenalidomide	50.1611	75.4561	81.4875	79.9085	71.8603	74.2233	81.8351	91.6335	78.1438	89.9926	83.6003	97.3766	94.8102	106.788	97.2962	81.4399	79.4105	127.165	87.0733	61.8305	115.2	74.6259	83.7779	87.8789	114.561	103.99	83.0873	83.1194	83.6927	69.4946	102.88	98.473	90.5371	85.2048	81.1389	103.595			erlotinib	lenalidomide	erlotinib + lenalidomide	-0.676787	-38.2624	-11.5969	-9.88607	-13.9859
	erlotinib	temozolomide	erlotinib + temozolomide	37.9257	37.6006	62.0988	64.1079	68.1668	70.9901	63.9802	60.4652	38.4511	63.5676	60.1203	77.9345	71.2153	76.2853	72.3146	68.2589	98.4699	89.746	104.894	64.3107	51.6654	63.1668	71.9382	50.8577	89.116	69.2965	90.5815	70.3828	65.6574	40.0149	103.841	89.1356	84.8516	102.104	101.752	81.5242			erlotinib	temozolomide	erlotinib + temozolomide	-7.79077	-15.504	19.5904	1.81285	-9.85105
	erlotinib	XL147	erlotinib + XL147	53.391	64.022	68.5461	54.7092	70.3949	75.6633	75.639	83.6798	61.9873	77.9352	77.7408	117.712	78.3839	99.1759	80.0954	80.2954	90.298	101.865	75.0544	60.2749	94.9981	61.5243		66.8222		87.6965	68.6286		70.0486	63.3913	101.836	84.3388	61.607	77.8041	64.0512	81.8376			erlotinib	XL147	erlotinib + XL147	-5.64722	0.724665	5.89667	10.175	-10.4836
	erlotinib	YM155	erlotinib + YM155	30.3044	21.5523	23.4028	21.8488	39.8902	40.8652	39.9661	43.3131	18.0178	45.8999	89.551	42.8535	33.9941	18.4934	106.395	51.7791	25.5262	74.4615	35.976	41.265	25.3954	30.1286	14.0505	57.2	90.4825	15.6594	54.416	8.74038	25.0776	28.8833	65.8859	108.577	86.9958	77.2726	67.8698	111.086			erlotinib	YM155	erlotinib + YM155	0.520213	24.3557	2.56388	-2.08222	20.0033
	etoposide	Tanespimycin/17-AAG	etoposide + Tanespimycin/17-AAG	42.8865	58.9184	76.237	61.0818	106.378	70.1247	73.2577	50.6351	52.6464	29.2959	77.37	129.748	68.5	67.6027	17.9255	86.7306	92.4604	50.2949	102.689	52.439	33.4784	70.4177	73.479	96.2363	76.6927	84.3124	51.6815	107.245	76.7515	77.6269	140.3	83.8298	88.7625	31.9504	51.4231	71.103			etoposide	Tanespimycin/17-AAG	etoposide + Tanespimycin/17-AAG	-8.56088	32.1829	-8.59973	25.5012	-19.3633
	etoposide	ABT263	etoposide + ABT263	51.0718	48.725	83.1659	76.4982	86.5081	48.1421	69.0625	39.2319	85.6586	69.598	54.4052	57.1149	85.446	86.0818	51.0293	54.1947	31.7804	51.1541	33.2008	2.09569	27.3985	70.7749	48.1738	55.2991	107.69	50.4322	43.6185	60.0583	75.1697	14.3215	16.4262	17.0165	11.8792	17.3533	17.6411	12.6082			etoposide	ABT263	etoposide + ABT263	-10.6717	24.9016	10.5976	-5.52124	-0.912361
	etoposide	Veliparib/ABT888	etoposide + Veliparib/ABT888	60.1372	72.9802	77.0437	77.9478	85.7248	83.1569	106.772	65.3176	61.8506	71.4073	88.5675	80.0009	90.3702	84.6362	84.348	107.457	79.3136	81.6746	46.2084	80.4074	90.1565	62.8514	72.2591	101.765	12.0536	60.6077	79.6883	79.5098	85.4563	79.6303	103.616	100.802	105.463	69.7449	103.424	101.881			etoposide	Veliparib/ABT888	etoposide + Veliparib/ABT888	-21.1445	4.51292	-6.36057	-6.65613	1.89781
	etoposide	selumetinib/AZD6244	etoposide + selumetinib/AZD6244	48.8699	39.3253	54.155	70.8541	80.5209	71.7211	68.142	64.4366	86.7609	61.2761	74.9241	109.327	91.4356	66.644	71.666	84.518	90.1738	83.2944	62.9894	88.0045	131.23	46.4788	52.3726	42.5479	98.4021	36.8714	66.0662	41.4088	69.7444	70.0635	78.2183	77.6873	86.9769	39.6627	72.2213	42.0406			etoposide	selumetinib/AZD6244	etoposide + selumetinib/AZD6244	-13.3625	11.8214	-7.35264	-15.4352	23.8642
	etoposide	Bexarotene	etoposide + Bexarotene	51.3672	70.1862	93.7393	83.248	75.3352	83.5348	80.8614	64.1693	82.9933	85.759	97.5733	125.402	96.8621	89.7152	97.9516	89.9003	78.4541	67.687	88.2631	98.0552	68.5722	60.6035	72.6295	99.4809	30.6887	73.5123	68.9322	84.721	80.2	105.534	87.7373	40.9705	48.9111	91.397	59.6853	71.1538			etoposide	Bexarotene	etoposide + Bexarotene	-8.10097	28.6914	6.28955	15.3226	27.0474
	etoposide	BI78D3	etoposide + BI78D3	59.5452	55.2744	73.0457	69.4011	104.373	69.3827	106.506	64.6896	94.2764	72.7528	93.5223	94.1138	100.675	76.9391	83.2531	95.5051	96.3214	78.2078	60.5815	70.8271	79.6349	66.3722	75.2679	90.7336	84.6404	61.2107	59.4813	85.2236	80.2355	89.8753	115.377	89.9442	92.4316	65.7077	100.397	96.3881			etoposide	BI78D3	etoposide + BI78D3	-10.5118	24.3709	11.3147	31.1773	-2.0773
	etoposide	Bortezomib	etoposide + Bortezomib	61.0567	30.6997	26.8078	27.8771	13.0775	18.6644	2.10036	13.8301	12.3505	40.5246	22.5003	24.1331	14.6818	25.7703	29.8531	50.2679	92.1819	88.8033	67.3372	22.7729	2.59643	13.7773	4.49809	46.185	96.1156	44.9224	0.586975	12.1275	23.3074	39.18	46.0059	73.977	54.4677	8.5589	30.9665	13.4989			etoposide	Bortezomib	etoposide + Bortezomib	-25.9709	-4.42534	-2.4406	-11.1801	3.94905
	etoposide	CHIR265	etoposide + CHIR265	50.5131	35.2411	47.7101	39.8626	69.0672	58.7372	35.6186	59.1475	59.8059	34.0945	43.6574	72.2226	81.0608	52.3923	50.3155	63.2489	74.8766	84.7508	56.8067	46.8927	52.3594	36.929	29.7936	55.0352	119.927	37.1384	41.0459	30.5014	58.4641	21.6082	70.0765	61.8651	68.0018	27.447	78.1947	50.7844			etoposide	CHIR265	etoposide + CHIR265	-20.0972	-4.78637	-10.8054	-8.90549	-4.46367
	etoposide	cisplatin	etoposide + cisplatin	44.7862	60.601	71.0464	74.7044	88.2015	68.6334	75.6785	71.4725	92.4362	56.4475	201.608	55.3754	88.8293	92.6983	76.3065	81.7575	70.4684	62.5962	78.0548	79.1583	81.8332	72.8462	66.9827	68.4089	89.3361	60.5388	62.2479	95.8532	76.7415	80.9685	92.7582	82.5177	102.732	50.4498	86.8681	97.6061			etoposide	cisplatin	etoposide + cisplatin	14.9459	14.1215	-3.60822	3.96829	-7.19711
	etoposide	CX4945	etoposide + CX4945	64.6631	81.7197	78.197	88.5814	49.9847	93.9149	69.845	72.018	70.2201	87.7807	96.5855	58.1978	98.9798	93.7907	111.366	68.7103	97.5331	72.2991	63.005	86.7145	118.499	58.5241	56.8323	71.5562	76.6577	69.0652	62.3303	104.845	84.1849	92.5682	57.2027	58.824	62.4621	79.7145	66.9596	89.6512			etoposide	CX4945	etoposide + CX4945	-16.0097	-27.6333	-19.9362	3.24301	7.93722
	etoposide	Darinaparsin	etoposide + Darinaparsin	58.2389	92.4184	85.7391	62.2103	89.5492	101.358	71.1226	57.3109	75.2072	75.4666	93.8028	103.95	103.024	68.8416	92.0281	89.2048	81.8793	60.0412	139.301	94.8915	99.1007	70.3788	80.4966	79.8163	158.709	84.4709	87.1377	76.3965	72.2638	106.972	112.104	78.2285	79.6856	67.8909	84.6712	80.1878			etoposide	Darinaparsin	etoposide + Darinaparsin	-14.2194	-36.8286	-18.8506	-10.5575	-7.86959
	etoposide	dasatanib	etoposide + dasatanib	58.9439	34.9244	71.7467	46.9649	47.3743	60.3437	76.6532	47.307	57.4188	47.9561	70.1276	13.3165	70.0684	59.0058	64.1031	72.2735	77.4153	67.2447	60.7816	36.8691	30.6459	54.411	34.241	89.5051	117.572	65.9912	65.4755	66.9549	62.7939	39.2069	79.5334	109.245	93.4823	66.2847	106.991	59.3926			etoposide	dasatanib	etoposide + dasatanib	-5.16431	39.2642	13.5685	7.47384	19.6536
	etoposide	decitabine	etoposide + decitabine	61.2216	72.3881	98.6466	81.2648	63.8075	73.5975	72.1102	68.3317	74.5144	73.186	102.779	70.1647	87.8902	88.2364	89.832	89.1107	86.3064	101.272	65.2628	75.4684	84.9406	52.5784	67.4413	106.19	15.0973	71.2463	120.41	94.2943	73.039	72.4411	92.291	132.65	109.922	83.7986	85.3325	117.051			etoposide	decitabine	etoposide + decitabine	-5.17598	-5.71534	0.322601	6.97848	21.0707
	etoposide	Docetaxel	etoposide + Docetaxel	66.1916	12.0733	44.2109	34.0091	44.2722	58.0835	16.3845	33.3584	7.67466	35.9153	62.7649	103.792	50.7777	32.2431	73.881	58.6151	57.4858	45.4385	63.8084	56.4583	35.24	41.2472	55.2435	52.2399	59.7638	23.9523	61.799	38.3291	35.6405	21.1977	57.1712	97.7735	72.0114	42.8508	89.0128	76.1671			etoposide	Docetaxel	etoposide + Docetaxel	-34.5778	2.24706	-19.9323	-10.4456	0.0217023
	etoposide	Dovitinib/CHIR-258	etoposide + Dovitinib/CHIR-258	57.4322	57.3805	73.2084	59.7943	48.1007	68.2721	44.5611	50.1568	19.7102	59.8935	61.2938	81.5059	66.3356	72.1429	62.0336	65.1102	64.0323	62.5107	41.4511	45.8299	74.8708	48.1659	30.6395	74.3165	78.6782	48.7275	40.7139	49.0566	37.7607	47.9553	62.9995	91.0589	73.7861	70.8159	89.9193	73.5997			etoposide	Dovitinib/CHIR-258	etoposide + Dovitinib/CHIR-258	-9.91443	1.55581	-8.24974	-8.05603	41.9082
	etoposide	ENMD2076	etoposide + ENMD2076	72.5446	45.4005	66.8862	84.0461	75.4579	65.4532	72.5202	64.2695	74.9475	58.5832	88.814	76.3495	89.4132	82.3078	94.5471	105.406	98.6689	64.0413	74.2244	93.938	102.595	66.3998	77.229	55.5664	72.4234	63.1641	78.6108	63.448	81.8296	81.0706	110.236	94.6824	89.2491	70.899	96.6993	89.7084			etoposide	ENMD2076	etoposide + ENMD2076	-30.4324	10.2485	43.1264	-11.4345	18.5898
	etoposide	Enzastaurin	etoposide + Enzastaurin	42.5774	72.1091	100.729	90.6905	116.569	102.969	105.305	49.4607	63.676	88.4078	86.8062	97.9106	119.609	96.6388	74.0817	127.82	57.8595	68.3829	107.219	92.0469	85.1157	70.7536	96.9194	96.5363	113.789	81.3594	82.4636	90.563	80.9471	154.257	46.7401	92.1972	100.31	75.4396	90.2905	111.186			etoposide	Enzastaurin	etoposide + Enzastaurin	-0.0559384	36.2163	-28.2818	-13.4543	11.2776
	etoposide	erlotinib	etoposide + erlotinib	43.3533	48.2101	55.8985	66.7799	77.9403	56.004	64.8664	47.4581	51.301	68.7801	61.4522	94.1422	87.205	80.3069	83.9494	79.7136	82.0896	67.2386	92.5236	64.4478	65.7807	41.8668	57.4943	71.5818	105.872	46.438	59.6643	49.0097	68.2983	50.0057	85.2057	99.7529	83.7722	64.0107	80.499	90.3712			etoposide	erlotinib	etoposide + erlotinib	-4.98448	12.3564	22.0254	-5.20921	5.22654
	etoposide	everolimus	etoposide + everolimus	59.6839	39.9824	72.119	59.088	87.6126	70.9378	76.7932	53.7543	54.7486	69.0936	374.324	68.7414	82.6591	77.0304	80.6032	70.9155	72.3975	62.1039	154.606	82.3412	83.0993	67.7089	74.055	66.7348	95.1289	74.2126	60.6233	78.0643	72.1417	61.2469	143.07	97.419	85.95	46.5416	78.3847	112.857			etoposide	everolimus	etoposide + everolimus	-23.5749	5.18144	-8.44537	-7.04631	-0.149371
	etoposide	FK866	etoposide + FK866	71.021	78.5432	99.7636	84.9275	60.5662	84.0667	2.49568	64.8781	88.5254	79.7302	39.7163	72.6352	64.2626	132.173	105.022	43.5237	89.399	81.1326	20.7022	78.9988	88.9971	22.7453		87.1705		10.7209	69.2709		82.8229	36.1856	84.9867	70.4046	58.7844	81.7649	81.9163	38.6582			etoposide	FK866	etoposide + FK866	-4.57615	44.0969	19.0287	19.004	1.93854
	etoposide	fludarabine	etoposide + fludarabine	65.3274	3.75968	19.9203	22.3805	75.2946	88.5489	89.8775	64.7944	76.2735	77.3452	85.8356	110.674	72.1223	90.6746	88.162	81.0217	28.9659	26.5023	77.7495	75.4676	79.5938	74.9377	80.9697	14.5039	106.19	1.03283	66.8313	83.4895	88.3683	70.8117	96.1511	98.053	89.1945	61.6317	102.656	119.675			etoposide	fludarabine	etoposide + fludarabine	-17.8966	0.493101	-4.5732	-5.8837	54.8334
	etoposide	fingolimod	etoposide + fingolimod	12.9807	1.16281	37.1417	53.49	36.8252	9.95797	0.214109	44.5775	4.80687	8.7524	4.51898	7.8402	8.26069	6.75275	9.1536	7.11498	68.7385	76.6879	6.6771	14.1196	1.39769	25.2284	1.43443	8.49198	77.0428	0.400429	5.31725	0.643911	31.7149	3.41231	6.27886	10.225	20.148	66.5785	8.3378	3.47628			etoposide	fingolimod	etoposide + fingolimod	-5.24827	0.1125	-25.5721	-23.8313	16.2568
	etoposide	vismodegib/GDC0449	etoposide + vismodegib/GDC0449	32.7364	79.1131	92.8275	72.9821	97.4007	106.542	97.4808	79.0208	74.8058	67.9173	120.54	67.6066	87.6986	94.8925	100.017	106.01	118.548	83.0823	58.8603	103.936	103.487	72.7223	80.5127	64.6501	137.237	78.8822	71.6873	88.8772	90.7924	83.3874	60.3058	93.7741	97.9355	70.3334	90.2277	94.7123			etoposide	vismodegib/GDC0449	etoposide + vismodegib/GDC0449	13.295	-5.37302	-19.2986	17.1788	-4.28794
	etoposide	gemcitabine	etoposide + gemcitabine	75.1541	87.5155	77.8677	71.7095	64.9127	64.2017	50.8319	50.3826	46.032	61.0833	51.6779	68.0428	41.8655	42.2697	65.5689	64.595	90.3637	69.9121	82.3764	40.8579	59.621	32.3687	65.5264	89.3587	112.573	69.785	51.2252	58.9296	48.7713	79.5386	92.5683	86.7028	83.412	45.2121	99.9893	75.3435			etoposide	gemcitabine	etoposide + gemcitabine	-28.2039	-14.0383	-0.634334	7.36914	-23.9869
	etoposide	IMD0354	etoposide + IMD0354	76.5396	47.2311	79.8663	76.085	87.7343	79.8046	83.286	67.3621	79.2321	81.0704	91.9711	96.0601	87.5479	86.4187	84.7546	81.758	87.0765	77.3397	101.989	99.7807	92.2973	72.7834	72.6337	86.2773	123.292	77.6357	99.3422	78.2874	87.98	102.292	178.634	81.4009	79.1752	72.909	71.5255	74.7264			etoposide	IMD0354	etoposide + IMD0354	-26.9167	37.3294	1.73735	20.2691	25.0771
	etoposide	Indole-3-carbinol	etoposide + Indole-3-carbinol	73.6043	80.7875	101.044	68.2472	117.983	98.8704	99.0712	79.792	77.1333	85.173	101.231	97.2148	106.483	124.495	101.231	95.3477	108.387	66.1782	130.327	89.8646	104.477	72.0737	69.34	76.9158	112.556	77.452	66.207	88.0001	103.868	124.366	112.852	97.9553	84.1243	73.4264	102.346	92.1423			etoposide	Indole-3-carbinol	etoposide + Indole-3-carbinol	-9.15014	94.6701	7.39508	41.4985	-1.73539
	etoposide	lapatinib	etoposide + lapatinib	43.8325	72.1593	71.8297	56.1104	81.4984	80.4734	68.0127	62.9016	69.9934	66.8614	136.219	93.9985	75.098	80.7468	62.4845	78.8367	81.8369	81.6746	51.4045	66.9392	65.58	50.5391	57.9184	71.4927	105.713	48.1018	93.2351	56.9929	70.4769	76.6349	71.6822	72.6857	90.9729	52.8244	74.4213	67.2773			etoposide	lapatinib	etoposide + lapatinib	-7.48621	-2.73783	-14.5182	8.52425	-0.697255
	etoposide	lenalidomide	etoposide + lenalidomide	55.5429	72.7554	84.284	75.6853	75.374	81.0533	90.883	72.2383	70.5434	67.9273	85.1536	59.5538	86.1698	97.2001	84.5807	101.027	90.5541	89.608	70.3328	81.89	93.5168	70.4744	71.8059	76.8228	117.944	69.3926	54.2155	76.949	82.6713	76.7418	87.6404	86.0373	101.254	54.6152	110.327	92.049			etoposide	lenalidomide	etoposide + lenalidomide	-8.05148	-19.8812	-21.5022	9.99411	10.1266
	etoposide	Lestaurtinib	etoposide + Lestaurtinib	53.6792	63.9078	77.8684	47.8448	100.303	70.7972	102.53	70.0134	81.8704	70.9853	106.448	156.155	99.7715	77.0726	79.0866	87.8658	84.955	75.4702	108.394	78.3449	88.0382	72.4996	82.0125	75.3397	99.5741	91.4337	89.3762	78.1005	65.4515	65.7772	106.953	77.5184	80.6887	73.4996	85.7418	90.2005			etoposide	Lestaurtinib	etoposide + Lestaurtinib	-17.0345	-11.8864	-21.5959	4.60584	-3.41886
	etoposide	MK2206	etoposide + MK2206	113.754	42.6044	51.4378	54.9889	90.286	80.8245	79.1853	60.1584	76.403	55.0603	84.1246	32.2135	80.7922	90.0006	67.8403	74.9577	77.2398	126.07	52.9944	73.1517	80.4071	50.0607	68.5606	77.1658	59.3797	49.5123	49.9252	60.9994	62.4684	55.8699	120.599	111.215	76.4438	67.6231	94.5322	104.151			etoposide	MK2206	etoposide + MK2206	-86.7126	-6.74739	-3.27368	-6.39161	-13.6002
	etoposide	nilotinib	etoposide + nilotinib	56.5975	68.4603	86.694	78.8072	95.1659	82.5954	84.8919	75.771	81.5578	91.6859	61.9376	151.334	96.2113	113.007	86.9952	94.3714	103.71	87.632	78.6183	68.0675	84.8952	63.0604		78.421		66.1958	79.9414		88.9915	84.7337	99.3625	109.271	104.438	47.1816	117.996	70.7386			etoposide	nilotinib	etoposide + nilotinib	-6.32895	19.6541	-21.6785	-22.0754	21.9872
	etoposide	Nutlin-3	etoposide + Nutlin-3	57.4293	62.4253	97.7854	73.3521	66.6589	78.8825	83.5309	51.9072	82.3609	91.8732	53.5065	46.2277	113.24	118.57	81.4656	89.9505	78.8887	75.4309	105.539	80.1909	106.205	76.2084	65.2803	107.135	79.7207	64.9642	67.9075	73.7325	100.376	113.225	105.418	79.855	74.5911	66.8597	97.432	81.7443			etoposide	Nutlin-3	etoposide + Nutlin-3	-17.5856	-11.3017	-16.7695	15.7176	12.3309
	etoposide	NVP-BEZ235	etoposide + NVP-BEZ235	69.0138	41.4029	72.9115	69.8632	89.1973	80.5275	60.2521	64.3525	56.771	66.198	79.1487	54.1551	88.0557	88.3107	87.37	60.4675	94.1042	107.784	51.014	73.3468	61.559	63.8947	62.5213	66.3505	190.411	49.0399	50.7254	73.0914	63.6718	51.1709	143.435	76.2193	90.5387	43.0659	96.3629	115.57			etoposide	NVP-BEZ235	etoposide + NVP-BEZ235	-26.6297	-2.74802	-20.6831	-15.6284	6.24875
	etoposide	OSI906	etoposide + OSI906	57.8857	73.4782	67.1566	70.2853	96.401	91.3052	86.0096	60.1059	79.2446	70.4628	76.9805	67.2549	94.9476	91.6932	82.2171	94.2582	80.9003	56.3099	41.6153	68.2453	66.4579	64.6846	68.1339	93.3382	146.848	68.2764	66.9636	82.5604	69.6644	84.0067	83.5109	82.7483	77.5142	52.2089	76.3052	77.186			etoposide	OSI906	etoposide + OSI906	-4.37842	22.1829	-3.06773	10.8358	24.3843
	etoposide	Pazopanib	etoposide + Pazopanib	53.473	78.2347	80.6283	63.5322	68.9866	90.0957	81.8689	62.3749	74.4365	79.6832	205.938	65.2992	90.1164	76.0691	94.9197	87.152	92.0811	57.4793	80.201	81.3547	76.7038	45.2809	48.5518	90.7764	126.254	74.5188	68.6597	83.8844	79.4169	104.38	69.5319	84.6588	95.162	85.9705	97.5513	122.933			etoposide	Pazopanib	etoposide + Pazopanib	-2.93342	32.414	3.00521	18.637	41.5105
	etoposide	palbociclib/PD332991	etoposide + palbociclib/PD332991	51.2861	41.0177	60.3663	59.7933	81.739	74.3528	63.0961	33.9275	73.7495	49.2853	52.0056	42.6673	66.1267	68.0136	65.7811	58.5339	49.8915	48.9361	64.8829	67.6473	61.4708	54.4527	51.9702	60.611	51.679	47.4176	51.7922	57.1911	65.945	32.691	111.638	95.4122	75.4364	64.349	96.4663	78.2527			etoposide	palbociclib/PD332991	etoposide + palbociclib/PD332991	-13.9235	-1.24374	-5.33822	2.41932	15.5384
	etoposide	Perifosine	etoposide + Perifosine	62.3303	80.3537	94.4973	96.1792	70.6738	94.0938	87.7116	72.6283	77.816	82.5492	72.757	73.8152	89.2634	99.7454	104.12	103.205	92.2742	79.5591	93.1409	104.966	31.8375	90.0217	79.5296	84.9565	77.5441	68.4717	95.966	83.6559	85.4144	95.8237	112.17	110.459	111.078	75.0914	108.692	109.706			etoposide	Perifosine	etoposide + Perifosine	14.8301	17.185	-17.0892	-5.40573	62.7097
	etoposide	Crizotinib/PF2341066	etoposide + Crizotinib/PF2341066	68.1006	51.8611	66.4508	64.5401	84.1259	86.3196	76.0531	63.9004	52.4817	55.49	84.8533	131.002	95.2773	76.7247	84.0304	87.9141	78.2999	73.3321	52.6754	70.2388	86.0989	65.9345	53.9604	89.2113	107.883	48.9353	57.9771	66.526	68.668	79.6173	105.969	85.8453	87.8868	58.6	101.133	75.0141			etoposide	Crizotinib/PF2341066	etoposide + Crizotinib/PF2341066	-1.48863	-5.08906	-13.6629	6.36376	12.6749
	etoposide	PF562271	etoposide + PF562271	59.1247	72.9458	98.8357	65.993	63.9779	84.3656	67.6165	50.4477	54.6189	65.6055	73.2598	75.1559	93.7041	42.9854	54.7071	82.605	73.1327	60.8261	57.4095	75.3961	49.0753	62.9817	54.3258	84.9738	94.3171	58.5452	56.158	62.9186	84.1641	83.4466	126.755	81.1141	88.1213	47.3982	75.5329	97.9149			etoposide	PF562271	etoposide + PF562271	-4.09127	-20.6861	-19.0174	-20.0187	32.8212
	etoposide	PLX4720	etoposide + PLX4720	52.085	55.0247	67.2628	67.045	86.7997	81.0229	61.0552	67.6998	89.3961	67.4758	82.9165	95.3542	91.9578	77.056	90.4947	74.1233	87.2635	78.0284	97.5729	74.9549	121.66	62.1048		75.0189		77.1549	65.1125		102.865	120.188	89.7977	81.4528	83.665	80.8162	119.476	128.641			etoposide	PLX4720	etoposide + PLX4720	-16.7724	2.4991	-15.1467	-12.1069	-13.7056
	etoposide	vatalanib/PTK787	etoposide + vatalanib/PTK787	60.0845	63.5651	73.0996	67.3745	46.5792	90.6873	75.3192	58.7465	55.581	66.6884	26.0126	45.491	70.6689	72.917	102.01	45.6627	50.0522	64.184	98.7511	82.8175	86.251	60.9364	54.7686	92.4822	106.403	68.7961	72.3814	61.9253	57.0155	62.6831	80.2563	75.0172	84.7689	70.9837	68.0028	97.9567			etoposide	vatalanib/PTK787	etoposide + vatalanib/PTK787	-15.8723	31.3032	-9.46002	-14.0222	20.1993
	etoposide	RKI983	etoposide + RKI983	41.879	75.3676	87.194	53.6759	88.0655	62.1244	96.5524	37.893	47.1995	66.49	54.8586	55.2239	92.708	65.1861	46.5061	59.1361	55.0558	69.1589	67.1374	38.6381	48.2502	59.7394	31.062	82.7763	0.529217	55.4762	69.4636	104.21	64.2703	60.004	133.719	102.931	90.2199	41.0917	121.877	113.058			etoposide	RKI983	etoposide + RKI983	5.11564	22.4537	-17.1311	20.8484	16.8347
	etoposide	sorafenib	etoposide + sorafenib	82.8992	108.317	104.373	90.4612	131.517	105.886	88.7598	76.5904	95.542	98.9642	100.193	153.19	101.414	110.826	107.631	111.496	89.7671	91.9298	124.678	85.1014	98.1382	69.937	68.973	111.693	80.6845	77.8957	66.2328	68.8348	77.7127	112.956	87.8295	112.226	89.0224	58.7889	72.8595	65.831			etoposide	sorafenib	etoposide + sorafenib	-25.1173	24.5979	-26.6055	-12.0986	-0.383904
	etoposide	sunitinib	etoposide + sunitinib	49.4368	53.8593	53.0895	58.1244	155.9	58.1493	83.9036	87.1207	75.431	53.2942	105.302	153.733	111.786	65.7457	71.2369	93.9177	99.0558	85.2544	62.0831	43.9898	98.6169	71.7562	84.4724	57.6028	94.5793	53.0605	74.9277	75.5748	55.4923	61.4588	58.9272	120.721	102.517	49.139	117.954	71.5628			etoposide	sunitinib	etoposide + sunitinib	-30.4136	-11.5452	-3.44596	-8.59181	-24.5265
	etoposide	temozolomide	etoposide + temozolomide	60.2802	57.131	92.0102	102.056	95.2678	95.391	88.4529	60.3113	43.8559	90.0089	80.891	83.8541	89.9046	100.965	92.4476	96.6665	97.8474	59.6849	98.1039	77.906	134.546	68.2423		71.5685		69.1298	93.2166		95.7523	96.0522	113.843	110.955	100.757	73.8631	98.4261	102.445			etoposide	temozolomide	etoposide + temozolomide	-31.3589	-25.7187	-18.6301	-21.3958	-9.11524
	etoposide	Tideglusib/TZDZ-8	etoposide + Tideglusib/TZDZ-8	54.5278	74.271	78.734	71.5795	64.2937	93.3656	72.2972	60.0234	77.4133	86.4694	75.7307	63.9574	104.362	77.0458	93.533	93.5027	90.3828	65.8355	61.8268	108.022	60.5263	57.2351	72.0647	71.9636	112.886	74.399	52.2922	71.4693	81.0093	97.3348	74.9782	87.6542	97.8749	65.3753	100.666	79.0191			etoposide	Tideglusib/TZDZ-8	etoposide + Tideglusib/TZDZ-8	6.17441	43.9658	1.63377	26.8141	48.0559
	etoposide	stibogluconate	etoposide + stibogluconate	68.831	80.9552	94.0514	73.4655	86.2254	88.603	83.2749	66.8159	69.4283	94.8412	101.78	121.664	94.426	83.4028	84.2565	88.5462	79.6517	70.1526	77.8811	85.1618	79.5588	67.9039	69.0492	90.9537	121.465	58.4373	69.2502	69.4688	77.9619	75.6906	69.6841	84.9954	91.4896	59.8707	78.8745	85.0244			etoposide	stibogluconate	etoposide + stibogluconate	-24.549	44.7802	-17.5478	9.50106	36.2865
	etoposide	VX702	etoposide + VX702	74.1637	95.2791	107.081	86.3268	95.2603	97.755	87.8976	72.9457	74.6153	84.6607	131.09	117.518	99.4741	95.8627	85.4756	83.106	103.939	87.5577	53.347	86.583	101.243	72.4547	88.7987	108.246	73.963	100.026	101.057	107.671	96.7797	87.9433	95.3578	111.807	106.192	83.2767	103.944	98.8567			etoposide	VX702	etoposide + VX702	-33.0879	-9.57942	-32.4868	-9.81858	6.28493
	etoposide	XL147	etoposide + XL147	64.8271	76.6384	95.8422	81.1221	80.7943	86.133	81.2496	67.4859	69.6357	86.4282	132.89	95.704	67.9252	112.72	96.9279	68.4839	81.8258	77.8797	93.7329	81.6901	118.185	63.0205	66.9314	105.179	114.871	73.3385	91.6418	80.9155	91.8654	87.6217	74.5871	51.9284	59.6589	73.9217	59.7914	71.024			etoposide	XL147	etoposide + XL147	-19.0061	15.4049	-28.9713	-1.72987	7.71546
	etoposide	YM155	etoposide + YM155	64.2406	37.6552	32.4441	22.5847	80.4796	53.9813	90.2054	49.8623	17.521	47.151	93.4798	65.7999	40.2791	28.5728	90.9245	95.8544	26.2905	72.3851	26.7926	73.9864	36.7274	47.6493	28.8064	72.6722	111.986	44.2421	74.82	27.8853	39.1117	43.5797	106.943	100.426	98.6927	71.7596	75.3877	105.739			etoposide	YM155	etoposide + YM155	-34.6574	27.6072	-9.11862	1.60162	8.00394
	everolimus	Tanespimycin/17-AAG	everolimus + Tanespimycin/17-AAG	57.6107	35.2969	44.7947	41.4429	61.8615	53.6784	47.1358	59.8765	59.563	21.9839	63.9478	77.7765	35.8525	52.213	28.7969	65.3545	92.6052	78.7067	88.6021	38.9565	16.3894	56.43	70.5019	66.6407	84.3378	56.4831	50.5425	48.709	53.9014	36.1799	136.974	84.7823	83.9457	49.6261	45.0966	57.5656			everolimus	Tanespimycin/17-AAG	everolimus + Tanespimycin/17-AAG	-23.9511	12.4899	16.7317	18.3666	0.0807368
	everolimus	Veliparib/ABT888	everolimus + Veliparib/ABT888	58.2987	44.888	61.657	52.7187	85.6831	73.503	57.9745	65.8313	64.0812	65.2236	58.0603	49.4772	77.7102	72.2948	77.9323	63.2513	76.6773	91.6707	47.7553	71.7403	78.9419	67.5338	74.1645	67.2008	113.122	61.3251	44.55	71.2318	64.3636	41.0676	111.836	79.3789	72.0437	67.9953	71.9225	102.787			everolimus	Veliparib/ABT888	everolimus + Veliparib/ABT888	-20.0626	-4.23931	2.63995	-3.47199	-23.3083
	everolimus	Bexarotene	everolimus + Bexarotene	55.6683	41.6409	59.07	53.7091	70.607	74.1214	48.254	63.0469	56.4721	76.1968	91.881	69.0138	66.9183	64.6362	72.807	56.6663	82.3383	91.7444	88.2793	99.7095	87.1289	58.5612	82.7564	50.4743	103.832	49.4894	81.1274	79.6902	68.1048	52.7467	131.848	70.861	66.5555	88.5126	60.6876	88.8975			everolimus	Bexarotene	everolimus + Bexarotene	-13.2416	10.225	31.9214	14.3812	2.27484
	everolimus	CHIR265	everolimus + CHIR265	40.7969	20.7017	37.7578	34.5037	44.9228	47.6904	11.4921	47.082	32.9696	25.6937	40.5607	80.499	46.8576	39.3829	51.2827	47.0758	71.1817	83.9661	48.8665	53.0101	42.7803	38.023	36.0604	52.6109	121.068	30.3223	41.4493	18.9034	41.0364	11.6965	94.9461	67.0723	61.5933	28.6686	81.377	59.8277			everolimus	CHIR265	everolimus + CHIR265	-10.9712	-4.72672	-4.18737	-13.1192	1.06571
	everolimus	CX4945	everolimus + CX4945	83.3474	40.6538	70.0854	64.4798	50.4718	90.3586	49.5758	89.9534	70.3241	74.7856	57.4015	29.5737	64.3364	63.1204	82.5149	39.7113	84.9786	75.43	62.1425	83.0844	59.7352	55.7824	46.057	67.7665	2.30818	57.0166	71.3921	77.6113	73.4206	33.5823	64.5035	51.1421	51.4885	74.4936	69.3593	61.2214			everolimus	CX4945	everolimus + CX4945	-35.6381	-12.2829	-17.0883	-1.04964	-9.2397
	everolimus	Darinaparsin	everolimus + Darinaparsin	49.1426	35.2203	52.6553	37.0914	70.0348	62.3622	47.2312	51.3443	46.9855	51.1361	53.6479	64.2109	69.3048	58.939	76.4642	51.704	93.6848	82.879	57.8718	66.1911	69.0007	57.5392	72.9559	61.4893	48.4964	59.5135	51.6538	56.108	53.7539	46.2025	100.074	83.0771	76.6788	61.9048	89.6596	91.1934			everolimus	Darinaparsin	everolimus + Darinaparsin	-5.97731	-6.06088	8.18998	-1.41082	-11.8906
	everolimus	dasatanib	everolimus + dasatanib	71.0973	26.0568	64.7873	63.9145	53.7685	76.5251	63.6075	53.6303	50.8464	58.3873	55.8978	32.3516	64.728	73.2164	68.6053	66.779	73.3981	86.9343	91.2025	54.1436	44.2533	69.0474	46.0694	70.367	94.5647	73.5987	66.2321	60.6066	68.8993	33.4776	71.127	102.081	91.3543	76.7047	103.975	61.0177			everolimus	dasatanib	everolimus + dasatanib	-18.3613	12.8585	12.8197	-26.3094	-6.05424
	everolimus	decitabine	everolimus + decitabine	65.9696	48.8876	71.8561	48.2966	67.645	83.0923	54.5373	70.9845	50.9978	82.2449	111.759	74.7291	95.855	65.7775	94.1274	77.7824	84.7659	84.8159	78.4	100.335	72.1852	63.3303	89.939	60.7521	85.5435	77.8195	68.6564	78.281	68.4008	79.5182	101.868	77.913	104.611	70.8795	126.97	90.8773			everolimus	decitabine	everolimus + decitabine	-11.0115	-13.9146	18.1713	12.6598	-7.22388
	everolimus	erlotinib	everolimus + erlotinib	51.8116	36.0499	52.3937	41.5082	77.215	77.7407	45.9995	71.056	52.5574	48.1368	87.3883	72.112	63.5768	66.8285	72.5967	56.8884	95.3413	96.5238	56.2644	65.0658	52.2727	37.8148	60.0905	53.242	118.334	59.8045	68.6683	49.8305	46.4996	31.0477	90.4614	70.9245	80.1263	65.5731	88.5367	85.9803			everolimus	erlotinib	everolimus + erlotinib	-14.1874	-4.27993	18.4899	1.02342	-18.0121
	everolimus	fludarabine	everolimus + fludarabine	64.717	1.84238	21.6013	28.0821	68.8225	82.9911	58.4985	65.2382	58.959	71.7338	85.6244	56.0792	63.7976	76.7481	73.9908	60.1189	30.5036	24.7898	75.239	73.0407	35.7519	66.6308	71.517	14.8389	93.3311	3.49641	55.9005	69.6597	68.6205	43.8396	76.7459	80.1838	77.482	62.4458	86.8412	75.6413			everolimus	fludarabine	everolimus + fludarabine	-18.2067	0.388396	-7.64088	-16.6865	23.81
	everolimus	gemcitabine	everolimus + gemcitabine	70.995	34.3771	67.3019	64.0577	51.5293	70.8026	38.2966	50.3454	35.269	63.1972	56.0906	63.6298	38.1207	41.6609	61.3786	46.5572	77.3588	81.1947	90.2745	49.7029	76.7305	30.9197	57.9023	72.4547	76.6977	64.96	44.0406	57.0117	32.0004	37.9262	80.1543	79.1485	63.5703	44.1963	94.7853	90.3456			everolimus	gemcitabine	everolimus + gemcitabine	-24.9559	4.16511	2.95352	-9.43192	-22.3959
	everolimus	Indole-3-carbinol	everolimus + Indole-3-carbinol	63.2484	45.8546	69.6446	66.517	74.7632	98.8999	58.7607	62.4838	78.7149	61.8723	82.2297	63.7172	91.1325	91.4468	87.9527	73.1149	102.341	106.837	81.75	85.3807	90.9079	75.5572	80.0665	63.0677	39.4838	82.7702	57.8566	80.2716	55.7211	62.2146	133.441	79.8416	85.7511	67.5804	89.9904	100.593			everolimus	Indole-3-carbinol	everolimus + Indole-3-carbinol	-0.0449054	46.181	28.9969	9.29284	7.98827
	everolimus	lapatinib	everolimus + lapatinib	66.0116	38.4129	62.9703	46.08	69.9691	92.0182	33.1619	72.7858	67.9641	52.1445	83.5993	57.9576	82.6162	79.0707	85.187	69.0847	103.17	108.464	45.7059	83.1163	69.8971	66.647	55.3717	58.9066	154.197	60.8491	54.8274	68.1154	65.1931	46.8411	80.402	103.212	95.0255	77.1109	84.6863	61.5248			everolimus	lapatinib	everolimus + lapatinib	-30.3707	-1.99816	-10.8369	-1.43187	-12.4503
	everolimus	lenalidomide	everolimus + lenalidomide	84.2957	58.0672	93.1787	59.9291	70.3142	95.5029	63.2744	69.3529	65.3214	74.7936	91.9759	66.6943	85.7196	75.7449	86.9505	72.7029	83.8867	97.2299	66.9653	88.5734	93.7303	60.5292	82.6511	61.819	73.4708	68.8133	62.567	62.3935	69.922	45.3268	113.599	82.9267	91.4838	84.2028	83.5292	83.2303			everolimus	lenalidomide	everolimus + lenalidomide	-37.7259	-30.3322	-36.0693	-0.743748	-9.44999
	everolimus	palbociclib/PD332991	everolimus + palbociclib/PD332991	59.1325	28.9682	49.6374	63.1656	76.6036	75.1106	49.9908	43.3027	57.9316	65.3013	99.7549	58.5924	66.2967	60.9596	91.4183	66.218	85.8524	66.1132	73.7433	93.9059	93.4453	52.6339	82.4948	51.936	153.672	50.0644	90.389	56.1493	55.6254	41.0242	128.875	99.341	81.6205	78.4726	118.855	94.1054			everolimus	palbociclib/PD332991	everolimus + palbociclib/PD332991	-22.495	-8.10497	0.418982	-20.1906	-7.35599
	everolimus	PLX4720	everolimus + PLX4720	52.5197	27.7269	46.3074	61.4489	74.2149	60.9821	46.8635	68.0159	75.5889	55.3865	82.3118	81.8273	81.0445	38.5812	82.0515	71.5866	96.9064	90.9136	74.5904	84.5146	77.8329	55.6703	61.8991	61.6064	118.063	72.0305	59.7021	70.112	81.5481	53.6315	127.968	74.9897	80.2586	96.4666	82.3014	120.919			everolimus	PLX4720	everolimus + PLX4720	-17.8923	2.44695	1.10007	-23.4989	-22.1823
	everolimus	vatalanib/PTK787	everolimus + vatalanib/PTK787	70.6353	62.2118	55.2038	46.7975	57.7407	63.2614	62.2519	74.6134	57.1656	67.9688	80.4066	38.0521	68.287	53.1909	71.2038	38.6761	68.7816	86.9192	55.5075	73.0136	59.8672	58.9012	56.1211	63.4436	175.127	57.148	51.2629	66.483	43.7604	33.8708	90.3919	93.278	66.3353	72.2416	85.3015	97.6321			everolimus	vatalanib/PTK787	everolimus + vatalanib/PTK787	-27.281	-12.449	2.68594	-9.94296	-10.204
	everolimus	sorafenib	everolimus + sorafenib	68.0489	70.2952	91.536	67.8665	83.6891	93.4207	78.0186	85.3036	69.8955	66.867	102.248	116.166	81.4676	87.6485	98.7444	82.7833	101.435	123.236	104.635	86.9931	107.079	74.9214	99.669	67.3047	97.3149	75.788	79.5472	71.6716	68.4839	74.8776	102.953	69.5676	82.3642	70.0877	91.889	61.286			everolimus	sorafenib	everolimus + sorafenib	-11.3883	-0.575303	-20.7945	-13.7354	9.65891
	everolimus	temozolomide	everolimus + temozolomide	54.5496	25.4359	62.3829	62.4577	70.6325	70.4003	50.2178	57.8662	39.4693	55.8364	77.2646	57.6769	85.6228	75.487	80.425	61.0461	101.361	82.0365	61.3314	69.3231	81.6583	60.3332	59.3023	65.6204	79.731	69.6217	60.6131	50.4245	67.0766	34.61	109.574	84.0865	88.2738	80.4094	99.2138	119.97			everolimus	temozolomide	everolimus + temozolomide	-26.1895	-8.95873	4.3674	-6.73917	-9.30415
	everolimus	XL147	everolimus + XL147	62.8083	44.6994	64.8718	63.7592	71.2544	78.0931	64.3723	81.6915	57.1861	69.8143	78.6872	86.0008	70.3381	99.4029	86.363	61.4411	97.5178	105.935	85.989	84.6858	100.924	62.4232	62.8767	70.7909	9.35647	79.9394	64.4456	70.3948	63.1127	50.4653	106.065	71.4548	54.0115	70.1451	64.491	84.7141			everolimus	XL147	everolimus + XL147	-17.8765	3.58151	-4.0427	-8.91691	-8.24814
	everolimus	YM155	everolimus + YM155	68.5874	48.5658	45.6398	37.8481	67.1414	39.6953	62.587	65.4543	36.3427	54.0558	121.175	79.8987	58.7575	30.5623	93.0843	71.3329	29.1537	69.7243	26.783	65.4897	42.516	42.9196		64.1214		45.4205	52.8273		45.0968	52.6585	96.1634	86.6837	68.8139	96.4597	85.3539	98.1472			everolimus	YM155	everolimus + YM155	-39.5782	-14.3327	-24.4218	-21.1408	-4.1538
	FK866	Tanespimycin/17-AAG	FK866 + Tanespimycin/17-AAG	49.8651	59.7111	65.3513	52.4636	54.1299	77.8739	3.94996	68.3189	71.683	29.1114	32.1805	72.177	53.5661	47.8534	28.5801	40.135	85.6346	80.315	33.2402	63.5768	21.4246	43.8307	33.5454	87.6687	82.5713	23.69	40.6244	83.9599	59.505	43.5975	103.964	69.5031	61.1001	36.7377	42.4731	28.6812			FK866	Tanespimycin/17-AAG	FK866 + Tanespimycin/17-AAG	12.0725	70.0517	49.4348	66.981	-9.86354
	FK866	ABT263	FK866 + ABT263	77.9231	62.9244	116.558	106.879	33.6284	41.0932	2.43317	48.5622	98.3888	64.1909	4.56756	15.6081	5.52798	128.685	77.6743	3.02963	42.834	79.0868	12.6421	2.77882	64.6779	13.2045	5.22761	62.9196	108.389	5.35682	57.4192	20.6582	81.4007	4.57989	17.6213	17.357	12.6414	21.9288	40.8856	19.6403			FK866	ABT263	FK866 + ABT263	-5.02465	41.9477	42.5668	-8.96397	9.91596
	FK866	Veliparib/ABT888	FK866 + Veliparib/ABT888	62.3895	78.0781	126.038	91.1706	72.4291	91.0191	3.7928	90.1843	60.272	45.6606	40.3355	81.9034	71.341	127.486	100.798	48.1615	90.7528	80.2844	41.9305	88.8122	94.9344	46.8266	45.019	110.739	59.0177	45.3802	75.5111	65.7643	96.0856	44.0057	110.228	87.2508	80.3083	90.9544	103.638	44.6711			FK866	Veliparib/ABT888	FK866 + Veliparib/ABT888	7.96939	32.3014	-6.08274	7.17906	-27.8536
	FK866	selumetinib/AZD6244	FK866 + selumetinib/AZD6244	67.5865	53.856	48.4013	87.6816	76.8307	70.0715	5.12896	69.4081	91.9669	65.9703	61.7654	104.722	60.7767	71.275	81.5954	46.4846	87.774	97.679	13.4765	75.2823	107.438	38.5293	42.4787	41.6796	93.6999	23.148	47.2455	39.8519	82.0719	32.3656	92.2237	74.0001	77.7018	55.6082	78.7168	30.5316			FK866	selumetinib/AZD6244	FK866 + selumetinib/AZD6244	-3.51666	18.9964	31.0263	-11.2292	-23.7277
	FK866	Bexarotene	FK866 + Bexarotene	66.3861	99.9163	104.086	102.783	55.8066	94.1788	6.15369	84.6856	137.215	111.641	41.2714	89.1748	64.5183	98.186	99.156	33.2197	82.8365	106.573	19.4728	85.4668	62.5713	28.9472	37.2129	99.4367	71.3526	12.7515	81.5769	74.2322	112.222	39.2971	76.1377	42.199	31.8619	122.954	36.7108	34.7962			FK866	Bexarotene	FK866 + Bexarotene	11.684	40.9228	65.6712	33.1989	-3.72237
	FK866	Bortezomib	FK866 + Bortezomib	70.6255	22.2112	22.0369	31.9958	8.2053	15.7009	0.578287	15.6332	15.7608	29.542	3.98573	14.445	5.49615	20.348	34.484	23.0118	83.1469	71.6225	17.2922	15.1663	2.00127	6.25107	5.85585	28.8698	54.0256	3.15889	2.67225	1.35417	15.71	14.9448	28.9488	32.6545	14.8853	8.42734	28.1935	15.2979			FK866	Bortezomib	FK866 + Bortezomib	-7.31639	15.2135	19.3162	-8.96172	0.456467
	FK866	CHIR265	FK866 + CHIR265	49.605	35.2027	49.126	36.9014	63.1003	50.2844	5.28396	54.6353	64.4442	38.4563	37.2519	56.467	55.818	47.4768	68.6902	29.5791	73.6106	79.4514	19.8421	60.4758	46.4574	37.5319	29.4188	59.2224	103.809	19.821	46.7764	34.8473	62.4968	19.1921	105.664	67.7194	46.4706	40.5047	78.514	29.9398			FK866	CHIR265	FK866 + CHIR265	5.27789	8.17638	13.5044	5.80503	-30.2351
	FK866	cisplatin	FK866 + cisplatin	62.3179	83.1844	113.534	109.077	49.7971	81.5789	2.5279	67.0426	127.389	95.8548	11.776	25.6725	14.3935	96.8961	84.0076	21.3564	94.1529	90.8791	20.9317	116.792	95.5591	34.1543	21.4363	101.578	147.193	18.4384	94.313	52.5332	92.0235	34.1136	83.0035	55.5629	33.1703	92.3741	63.7153	15.686			FK866	cisplatin	FK866 + cisplatin	45.4635	23.2487	0.914722	-0.544589	-8.58845
	FK866	CX4945	FK866 + CX4945	61.6867	76.5937	86.5598	74.7243	56.0282	84.1852	2.7938	71.9772	99.7945	97.0977	38.6914	55.7387	55.5076	66.5147	102.76	32.271	95.5132	61.4123	22.6076	69.795	75.5308	32.5478	27.1932	72.2314	1.80193	12.7211	74.6881	64.5506	93.3386	45.2987	60.4048	72.8094	45.1011	90.0409	70.8085	19.2515			FK866	CX4945	FK866 + CX4945	26.104	0.445911	12.3138	51.951	-26.562
	FK866	Darinaparsin	FK866 + Darinaparsin	65.9784	78.617	63.976	54.4823	49.0603	75.595	3.06453	61.7804	77.2642	73.8766	41.0478	74.5254	52.9258	73.9342	89.2687	34.3911	106.728	84.8757	23.5473	102.387	93.6121	21.795	19.5476	86.3591	122.947	10.0697	87.4859	46.5254	68.9102	41.2355	115.959	77.1265	49.0014	89.516	71.7283	36.7883			FK866	Darinaparsin	FK866 + Darinaparsin	13.4509	0.563973	49.5396	16.7747	-7.50815
	FK866	dasatanib	FK866 + dasatanib	81.6462	62.7242	82.7566	69.978	23.6713	86.3091	3.25485	49.7519	75.3632	50.0111	5.35195	14.4165	47.9634	66.5847	64.0798	16.9851	92.5935	70.6288	18.6921	59.6549	53.7012	3.26978	7.32633	89.5294	102.634	11.2578	66.6858	41.9153	75.748	31.442	75.3612	74.7303	55.5401	92.6399	87.919	27.6933			FK866	dasatanib	FK866 + dasatanib	15.3943	42.9484	62.0304	5.12242	10.4273
	FK866	decitabine	FK866 + decitabine	71.2569	123.784	105.085	79.2476	52.5039	82.7805	1.82402	70.339	86.8125	74.7483	16.4937	81.617	19.7373	95.3628	93.3868	19.076	100.668	84.1044	10.2973	75.1765	70.1886	12.9643	12.8811	108.467	104.253	5.02389	67.7876	43.6819	65.4971	19.9737	125.128	57.5212	58.0182	118.058	70.031	53.3673			FK866	decitabine	FK866 + decitabine	29.8725	-28.8165	62.8741	42.4875	-9.32449
	FK866	Docetaxel	FK866 + Docetaxel	45.4299	16.0011	37.8743	34.6339	37.7837	49.127	3.44947	38.2524	9.44964	35.2294	91.593	80.2479	36.7047	28.2327	65.8874	29.9229	65.5988	77.4864	43.3372	34.7516	21.0835	24.3539	28.4743	44.3843	150.585	18.4997	38.7015	33.6595	27.7718	19.4062	84.185	56.2259	55.2452	58.0084	61.9762	46.5538			FK866	Docetaxel	FK866 + Docetaxel	11.6143	4.39647	3.32835	-2.12708	-15.2504
	FK866	Dovitinib/CHIR-258	FK866 + Dovitinib/CHIR-258	67.3254	52.0634	71.282	81.5662	50.31	50.9762	2.79166	51.5485	34.625	64.1899	40.6511	90.2407	41.5551	93.3253	75.8995	26.2606	79.3968	84.4304	20.6946	52.1813	93.1563	26.0865	16.1267	81.7092	0.481898	10.3924	63.6267	38.2642	43.0733	38.3723	63.8451	74.246	55.1883	79.1675	80.8486	43.8734			FK866	Dovitinib/CHIR-258	FK866 + Dovitinib/CHIR-258	18.4161	31.8842	38.9583	-10.1913	-4.52054
	FK866	ENMD2076	FK866 + ENMD2076	58.7883	60.1903	70.8141	85.0431	57.4277	73.7112	3.13524	68.8915	94.1775	58.995	24.1843	72.6776	71.8298	74.0196	87.9904	32.8192	87.7706	89.1034	38.944	50.2827	77.7037	20.2784	27.4699	89.6304	128.128	15.6292	60.0192	57.6842	85.8354	35.8652	89.9455	75.525	64.984	96.2723	83.3731	35.4211			FK866	ENMD2076	FK866 + ENMD2076	17.1993	19.075	115.887	15.1274	-9.58363
	FK866	Enzastaurin	FK866 + Enzastaurin	89.4499	75.4373	77.9435	86.0852	60.1688	92.7465	2.23583	80.0443	101.515	100.804	33.1681	80.6606	61.4959	84.1427	105.223	41.4297	107.293	105.219	24.5433	65.6636	82.3203	28.8781	33.2146	91.71	84.8648	8.84217	67.2415	60.9396	86.6975	44.0489	61.3121	63.6417	61.9496	82.6853	83.1048	39.0955			FK866	Enzastaurin	FK866 + Enzastaurin	-12.7237	78.8591	45.0054	20.465	4.86934
	FK866	erlotinib	FK866 + erlotinib	43.1201	54.7628	70.1924	67.6754	58.5473	64.8272	4.90605	81.0384	90.048	64.8779	37.8289	62.1075	59.6124	84.7715	97.9949	45.0131	98.0212	114.552	31.6873	42.5608	57.1917	36.811		80.7283		21.7894	71.9924		66.0779	32.5191	53.0196	93.4569	60.2436	87.8551	89.8699	45.7153			FK866	erlotinib	FK866 + erlotinib	26.113	31.5069	62.0511	17.2638	-16.2386
	FK866	everolimus	FK866 + everolimus	64.5815	46.6962	64.965	63.9173	81.6154	82.771	7.84239	86.5014	77.9479	82.9761	42.615	73.4824	56.395	74.15	86.7718	42.1836	98.0483	92.7382	27.8057	68.7047	64.5913	29.8178	33.5582	72.7438	121.605	29.7434	65.0657	67.7955	82.3612	36.974	92.5925	90.3552	65.9053	89.25	102.018	33.2036			FK866	everolimus	FK866 + everolimus	0.574066	17.6342	43.0946	7.87622	-37.1209
	FK866	fludarabine	FK866 + fludarabine	66.7146	2.19749	23.0405	39.0543	57.0424	97.3647	3.13079	69.9934	98.5481	86.5287	30.4313	78.5329	50.0877	92.2748	84.248	37.2294	57.1258	56.2488	33.8656	90.6404	78.5057	32.1719		37.3946		1.79762	77.0248		89.3816	32.5955	106.182	78.1937	71.6033	103.212	89.5267	43.528			FK866	fludarabine	FK866 + fludarabine	18.87	3.86008	3.00475	-16.2964	9.15653
	FK866	fingolimod	FK866 + fingolimod	9.52736	1.49448	17.8664	35.0737	9.54364	3.46133	0.618222	17.9614	10.6521	11.9172	3.18677	2.99885	5.70785	3.92908	13.1072	0.774235	61.3415	32.5417	9.75454	3.19576	0.974882	0.924331	0.443837	8.16845	195.022	0.223914	2.57077	0.202072	5.30203	0.753362	9.82059	8.24127	2.42386	76.7218	3.55693	0.618813			FK866	fingolimod	FK866 + fingolimod	4.42515	0.322046	1.76809	5.84158	17.4603
	FK866	vismodegib/GDC0449	FK866 + vismodegib/GDC0449	66.918	112.781	85.6351	81.8947	59.4016	88.9025	3.4815	69.0832	95.829	82.5057	40.5004	99.6554	70.1159	106.147	96.7684	48.3527	109.286	113.946	32.9683	91.7382	95.8454	26.1779	42.295	102.962	90.0384	13.0036	80.8281	64.2309	89.6091	39.898	110.396	78.738	54.3781	93.7488	80.3507	46.5301			FK866	vismodegib/GDC0449	FK866 + vismodegib/GDC0449	16.1415	-7.7471	39.1496	42.4856	-12.0331
	FK866	gemcitabine	FK866 + gemcitabine	77.4013	90.5377	123.358	102.086	43.9829	76.9236	4.45138	71.375	60.7786	104.183	65.5619	78.0665	33.8632	53.9617	84.1324	30.5421	111.665	96.3547	22.8643	69.1971	49.2194	24.6253	28.0872	136.322	126.201	19.7598	49.9518	59.5402	61.931	16.079	79.3275	87.7001	61.8951	69.3557	100.583	60.7364			FK866	gemcitabine	FK866 + gemcitabine	7.3161	14.1217	7.71338	7.00613	-23.163
	FK866	Indole-3-carbinol	FK866 + Indole-3-carbinol	88.319	96.5916	110.829	86.1484	71.6862	83.3246	3.2632	69.8954	122.564	96.0912	28.3087	78.3008	58.9463	87.5578	94.7483	51.5524	95.1772	90.7932	26.2002	92.8959	91.0258	21.9947	35.1356	108.951	159.331	12.8345	77.4767	69.5353	113.302	50.1675	99.036	80.439	78.9526	108.204	81.8675	57.2121			FK866	Indole-3-carbinol	FK866 + Indole-3-carbinol	27.9829	153.326	73.2006	65.25	-12.5486
	FK866	lapatinib	FK866 + lapatinib	63.2612	70.8134	66.2096	62.6889	37.9367	96.0065	3.89623	60.1739	68.803	75.4063	39.9889	81.2147	66.843	87.6115	108.161	38.0429	103.336	132.138	60.7571	81.3106	43.4285	21.9349	11.2512	80.322	2.58576	14.9504	70.7619	46.7032	66.6185	33.4517	75.1841	56.1291	59.87	86.334	87.688	49.2353			FK866	lapatinib	FK866 + lapatinib	2.32238	28.069	31.0527	26.4771	3.16856
	FK866	lenalidomide	FK866 + lenalidomide	64.4644	80.5469	105.4	90.1588	66.9829	96.1859	6.38268	75.6196	93.5125	91.6737	32.0048	54.0433	69.6936	89.3392	107.98	42.6815	96.3098	129.845	44.4276	72.1411	136.446	34.3856	38.2986	103.397	123.523	17.5791	95.9341	62.9598	103.643	31.7284	85.9708	90.2671	68.5385	117.173	87.0875	38.1933			FK866	lenalidomide	FK866 + lenalidomide	21.2297	-5.23401	1.14633	28.0392	-23.4869
	FK866	Lestaurtinib	FK866 + Lestaurtinib	76.189	56.6044	62.322	60.7496	77.9364	80.2477	2.77692	71.23	78.8994	93.7656	41.4106	90.2895	79.0417	93.5525	102.108	41.3868	90.4318	127.05	40.629	74.1149	120.064	26.7828	39.0376	71.0417	71.4439	11.8214	68.9225	60.1755	82.2686	45.9049	87.8227	74.8942	47.2246	76.7009	91.2192	46.7183			FK866	Lestaurtinib	FK866 + Lestaurtinib	-10.0668	17.4937	33.1773	11.608	-28.6494
	FK866	MK2206	FK866 + MK2206	69.8854	75.0905	70.7693	88.3192	63.8434	77.9471	4.91241	60.9415	72.0882	70.7858	44.2957	70.853	71.5458	88.6519	89.0883	36.4254	82.4657	118.16	25.4842	91.8843	104.938	31.4946	29.2262	83.5508	73.7566	37.7293	86.4277	64.0871	106.864	42.5018	81.0096	56.8854	50.1361	90.9322	86.7798	31.1783			FK866	MK2206	FK866 + MK2206	-21.0908	-24.0165	10.9692	-21.2774	-24.8317
	FK866	nilotinib	FK866 + nilotinib	78.1108	118.34	83.5432	77.3457	48.6347	86.5557	1.76732	78.92	102.08	112.349	27.5448	70.6385	68.3281	97.24	76.5177	35.6188	128.8	120.676	22.3474	95.5041	80.8442	37.1955	35.302	93.9878	63.8241	8.10725	87.8211	57.0744	93.0461	37.6706	127.219	80.1577	52.5339	67.3214	104.71	55.9351			FK866	nilotinib	FK866 + nilotinib	12.5943	7.16812	26.7937	0.917987	10.9636
	FK866	Nutlin-3	FK866 + Nutlin-3	57.7929	57.7242	105.981	73.1173	59.1438	78.0657	5.05085	62.066	112.663	63.6895	23.7632	84.4154	77.9499	112.002	86.8178	44.3309	103.886	112.907	30.5737	105.986	140.767	27.1152	35.4283	80.5603	55.886	20.4099	80.7072	54.1772	105.236	55.7057	86.4537	69.4896	61.8379	71.7667	84.7768	39.5583			FK866	Nutlin-3	FK866 + Nutlin-3	14.1015	15.0952	31.5101	49.7577	-18.96
	FK866	NVP-BEZ235	FK866 + NVP-BEZ235	60.5377	34.667	59.9707	55.9363	66.382	66.5049	4.43937	65.2512	43.9524	65.106	50.6523	70.8073	58.2643	74.9942	101.886	46.4382	91.8028	70.9228	32.6293	70.2788	62.5627	28.7999	28.437	77.7535	114.251	32.7195	53.6277	57.7322	53.5554	42.8001	102.852	71.4703	78.7411	61.2626	94.4732	65.9823			FK866	NVP-BEZ235	FK866 + NVP-BEZ235	15.9407	20.3922	28.6653	18.8828	-17.8266
	FK866	OSI906	FK866 + OSI906	83.8102	75.0269	88.2288	69.1614	77.7982	114.554	8.40341	93.0334	105.811	108.299	60.3917	106.604	75.5238	113.981	112.071	50.6691	113.945	94.6846	36.0976	81.9305	80.0168	30.3242	36.2927	82.4925	72.2944	15.4531	90.1929	58.2832	71.2588	57.8024	79.7316	62.1241	58.6688	72.5072	77.7931	46.0734			FK866	OSI906	FK866 + OSI906	12.739	61.2307	20.5354	42.7482	-16.3521
	FK866	Pazopanib	FK866 + Pazopanib	62.1918	40.1559	85.0909	91.0245	55.3324	69.8994	3.07559	76.4528	115.69	91.9064	21.3986	67.9533	59.5583	85.4458	105.604	40.5649	88.8089	105.649	22.234	113.721	70.1076	27.7984	27.5257	75.2814	99.6046	7.37377	56.7221	37.263	82.2009	28.3434	63.6548	64.5364	32.6757	112.129	55.0121	44.1538			FK866	Pazopanib	FK866 + Pazopanib	29.0025	117.45	56.8423	22.331	0.879856
	FK866	palbociclib/PD332991	FK866 + palbociclib/PD332991	53.4532	30.0691	45.4508	50.3351	64.3785	63.2758	3.21066	35.8296	105.584	45.6113	39.0848	55.704	59.2801	55.099	67.1563	40.7944	66.7673	101.827	47.8067	64.1793	56.1915	22.256	26.3069	69.6575	94.0933	27.6535	46.5474	41.2977	51.6384	33.9486	56.0413	83.8939	60.6644	82.8453	83.409	38.4842			FK866	palbociclib/PD332991	FK866 + palbociclib/PD332991	13.9642	26.5841	47.9365	35.4896	-14.8914
	FK866	Crizotinib/PF2341066	FK866 + Crizotinib/PF2341066	82.5128	60.4918	81.2802	92.3322	56.7136	83.0854	4.73647	76.2381	93.9641	67.6662	30.1962	114.265	68.191	68.3731	92.8336	40.1025	96.8926	122.686	28.3251	71.4254	88.0309	26.5263	34.5625	84.9344	99.535	16.6494	77.463	55.7567	98.5542	38.4229	78.6349	74.4045	62.3122	82.6218	91.3322	52.667			FK866	Crizotinib/PF2341066	FK866 + Crizotinib/PF2341066	37.6825	6.12932	8.3053	5.48236	-7.46892
	FK866	PF562271	FK866 + PF562271	57.6829	78.2118	106.33	85.9863	36.0138	103.574	2.48317	55.4836	68.3026	74.242	13.5656	67.8466	54.2584	54.9329	57.4193	31.8511	82.4298	78.0209	29.208	80.831	78.545	23.6031	23.6168	114.136	130.279	10.9889	61.9602	68.6443	110.719	40.18	110.4	71.4464	57.7939	83.9566	71.1158	24.918			FK866	PF562271	FK866 + PF562271	41.62	-3.77431	29.1284	-22.563	13.23
	FK866	PLX4720	FK866 + PLX4720	64.5361	54.6987	73.3251	81.3835	75.3005	66.7697	8.81665	72.9368	98.4725	86.9011	43.4132	62.6636	60.0131	61.8148	84.3179	46.2111	97.2884	93.4397	33.396	74.1849	106.218	20.6897	19.0651	95.3814	140.551	16.9155	73.9335	46.794	85.7185	40.0289	98.8896	70.6203	75.8883	134.128	103.241	78.2925			FK866	PLX4720	FK866 + PLX4720	-0.817644	27.237	15.1204	-5.59428	-38.116
	FK866	vatalanib/PTK787	FK866 + vatalanib/PTK787	71.1937	74.0121	76.7764	88.9759	44.4498	85.3526	3.23253	80.8613	83.647	107.946	36.203	57.0039	66.6896	81.28	107.914	40.256	75.7609	104.864	31.1145	67.9668	79.8867	25.3638	21.2213	81.1437	80.9052	20.9385	67.2691	73.8806	74.5366	38.9271	73.247	84.3943	73.5249	95.9789	90.4931	60.0853			FK866	vatalanib/PTK787	FK866 + vatalanib/PTK787	8.58333	61.1163	31.2252	-15.3744	-10.4782
	FK866	RKI983	FK866 + RKI983	88.5885	89.038	99.7259	47.9861	52.7131	68.5028	3.63572	13.0366	76.3331	85.3954	18.4628	69.6182	43.0796	68.0131	76.9177	20.0621	53.735	77.2039	52.9897	40.2316	46.9049	13.491	11.2544	76.4442	34.8674	15.8547	104.471	27.7245	78.2507	22.3767	157.75	102.545	66.6733	76.1364	97.2303	39.8399			FK866	RKI983	FK866 + RKI983	-3.79079	50.2966	19.1766	54.823	0.651902
	FK866	sorafenib	FK866 + sorafenib	70.6319	110.687	85.8784	84.2137	69.5781	102.409	7.91881	101.44	117.735	88.5626	54.5941	127.182	76.1044	119.516	100.429	47.4999	81.7302	111.269	31.423	91.5127	68.0368	43.5158	41.1074	103.449	121.743	4.27225	100.4	71.8723	84.5111	62.062	88.5492	91.5038	52.0321	90.2829	68.0881	33.3632			FK866	sorafenib	FK866 + sorafenib	33.6304	78.6341	46.1	23.8905	-2.86788
	FK866	sunitinib	FK866 + sunitinib	51.6588	37.8339	56.5498	55.1752	71.7117	58.081	2.9817	72.3977	69.5772	63.0755	30.8089	134.568	55.4681	65.0615	80.796	22.9585	88.3263	90.604	16.112	67.0764	91.1517	18.445	32.9984	45.0397	93.105	22.0977	63.9094	40.3262	61.1122	25.8695	40.9122	83.5147	45.4652	77.1501	87.074	23.886			FK866	sunitinib	FK866 + sunitinib	-17.3331	22.4374	27.6995	13.1569	-4.8791
	FK866	temozolomide	FK866 + temozolomide	51.1742	39.4881	111.076	102.77	59.5454	97.4787	2.97	62.7654	52.102	77.9995	38.6072	139.856	50.7719	119.265	86.4978	38.1288	126.274	108.24	20.0452	101.642	101.366	33.1538	37.0101	95.5652	106.385	9.23433	76.9733	65.2312	102.838	40.7035	79.7856	83.319	51.9542	111.603	82.8523	42.7551			FK866	temozolomide	FK866 + temozolomide	1.01165	5.25494	13.4558	8.50434	-15.7177
	FK866	Tideglusib/TZDZ-8	FK866 + Tideglusib/TZDZ-8	93.0228	74.5135	86.9516	99.6315	69.8462	101.101	3.20809	66.5886	90.6485	86.0939	27.4926	73.682	64.8943	71.6852	106.995	44.3843	95.4126	96.9736	102.319	88.6013	59.8002	30.3711	35.2762	81.8889	119.267	18.3362	75.3611	65.1731	96.067	56.4561	100.599	90.9748	63.3266	96.5437	89.7983	42.8869			FK866	Tideglusib/TZDZ-8	FK866 + Tideglusib/TZDZ-8	16.5089	93.9004	49.4391	36.1062	-12.6915
	FK866	stibogluconate	FK866 + stibogluconate	88.2257	76.8649	94.7045	100.413	70.8247	81.2245	4.56922	84.1634	138.956	113.697	34.3577	64.2744	66.341	108.988	101.107	43.2476	108.975	130.513	20.6603	137.834	125.449	31.1418	48.5983	106.883	7.75236	10.7393	94.0747	50.8446	106.032	49.7374	114.35	66.1982	60.6954	115.443	78.2283	40.4845			FK866	stibogluconate	FK866 + stibogluconate	-8.32286	102.23	35.1285	14.0424	-8.5003
	FK866	VX702	FK866 + VX702	78.6227	69.5338	81.1193	95.0882	58.5121	73.0428	4.64031	103.07	94.7694	67.2924	32.0882	131.299	63.9855	85.5042	93.0597	36.8265	105.877	121.723	42.9453	75.2429	64.8804	37.6062	27.6432	132.111	1.78668	8.94462	77.9605	60.4237	106.154	40.8239	98.0403	77.5321	56.1595	104.066	77.9893	36.9239			FK866	VX702	FK866 + VX702	-4.50514	52.535	45.4737	10.4578	-6.85385
	FK866	XL147	FK866 + XL147	79.2008	75.5358	111.178	94.62	67.0006	96.8444	3.17951	89.1922	100.747	102.626	32.463	99.3992	49.198	87.1083	96.5994	43.3316	86.6477	112.717	15.9744	96.6716	92.3634	34.2138	38.9955	102.722	140.287	9.82419	98.2133	52.6476	111.531	42.3786	53.1041	35.5077	29.905	96.2568	53.4007	26.3745			FK866	XL147	FK866 + XL147	3.47917	55.5686	2.30729	14.9046	-21.9738
	FK866	YM155	FK866 + YM155	47.2092	47.024	43.863	40.4732	50.5439	57.1406	4.50793	69.9935	18.6531	78.9171	93.0044	50.0401	25.714	28.2077	110.337	29.7197	27.1216	76.405	24.8604	82.7617	30.1287	21.793	8.81427	60.5606	78.1016	12.0959	67.428	25.695	42.8534	26.9525	87.4774	53.1184	51.1771	115.399	67.9293	35.2933			FK866	YM155	FK866 + YM155	6.17098	45.9344	-4.27775	-7.10724	-5.53038
	fludarabine	Tanespimycin/17-AAG	fludarabine + Tanespimycin/17-AAG	61.4369	1.32274	23.392	29.1553	62.839	84.9221	60.8943	90.4101	86.1793	38.2612	97.7404	101.543	62.0026	77.5027	34.3538	68.8798	30.5784	39.775	57.3697	76.1334	24.7821	69.2472	92.1556	21.2135	18.4118	1.60287	41.859	81.0287	74.6569	47.1937	127.106	83.4972	86.1609	66.4926	47.5272	60.4179			fludarabine	Tanespimycin/17-AAG	fludarabine + Tanespimycin/17-AAG	-17.2236	3.17704	-8.56254	-10.1962	29.3187
	fludarabine	Veliparib/ABT888	fludarabine + Veliparib/ABT888	38.4845	2.31445	23.3336	27.6705	91.206	102.159	76.725	86.7919	65.4024	68.0172	83.1878	70.6379	76.4287	67.7814	98.801	92.2361	33.7604	62.6655	95.1612	76.7355	51.3246	88.9316	96.7382	17.7467	109.801	1.45854	90.2484	92.0464	109.907	61.3719	80.6118	78.6071	106.627	73.7627	96.82	102.761			fludarabine	Veliparib/ABT888	fludarabine + Veliparib/ABT888	11.7402	1.51317	-7.83635	-12.0597	1.59521
	fludarabine	CHIR265	fludarabine + CHIR265	24.2659	3.07663	21.8563	30.7042	57.8441	54.6356	28.5708	60.5069	66.9634	37.1012	38.9227	52.362	64.7655	47.205	51.9224	45.2519	30.6107	24.7355	82.5045	42.1469	29.6834	40.3127	51.1319	16.0089	112.187	1.18884	40.481	29.7898	64.9968	19.3268	73.4409	73.917	69.4409	24.2614	80.3798	44.2195			fludarabine	CHIR265	fludarabine + CHIR265	14.9114	-1.57237	-13.7649	-23.9255	10.5776
	fludarabine	Darinaparsin	fludarabine + Darinaparsin	52.3043	2.6184	16.9041	23.9639	82.0921	92.6985	74.7881	63.483	75.4742	67.2721	67.0892	53.2455	67.0215	72.9929	83.3268	80.6163	29.9766	29.1495	60.508	100.847	62.4017	73.3807	98.1534	14.2659	2.46847	1.78377	99.551	83.8746	80.3069	67.0402	94.1852	96.9691	86.3271	88.8867	92.6681	121.65			fludarabine	Darinaparsin	fludarabine + Darinaparsin	4.39512	0.127356	-2.23872	-12.6534	4.41487
	fludarabine	dasatanib	fludarabine + dasatanib	71.3384	0.616994	18.8433	17.8476	60.0693	74.8555	70.094	74.936	48.4739	70.2969	74.3871	20.769	64.1063	58.391	80.1913	61.6047	29.4318	32.9932	54.4834	54.9503	30.04	68.5171	66.5748	9.6579	109.276	0.291473	73.1071	67.2967	71.9689	29.2845	82.8481	123.982	95.0461	86.2315	85.4915	58.0724			fludarabine	dasatanib	fludarabine + dasatanib	-2.06744	3.04741	-0.137954	-5.92711	10.9201
	fludarabine	decitabine	fludarabine + decitabine	61.4002	3.87865	27.3959	16.2627	66.7432	88.9599	68.5766	67.7325	55.9244	66.6864	59.1024	68.7201	50.817	71.3838	70.9238	60.4782	31.2734	15.7075	80.5349	69.7304	43.4366	54.2531	73.8473	10.8783	100.053	1.20905	74.2441	75.0299	69.1665	50.5466	87.2868	84.1846	93.1171	87.4622	86.854	90.3612			fludarabine	decitabine	fludarabine + decitabine	10.7896	-0.58548	-5.69686	3.05994	23.1515
	fludarabine	erlotinib	fludarabine + erlotinib	41.3347	1.58829	34.5784	36.4512	71.8536	65.1418	85.2545	86.6599	68.793	61.704	75.1472	80.3553	74.5963	87.0395	81.2826	64.1069	29.718	30.7338	64.9155	65.6768	58.242	49.4872	77.8161	17.4002	140.985	1.07454	84.0429	84.3654	81.9769	43.1785	79.6302	90.3076	94.7051	77.8867	91.0015	90.0315			fludarabine	erlotinib	fludarabine + erlotinib	8.08637	1.40328	-17.4936	-22.969	16.2287
	fludarabine	Indole-3-carbinol	fludarabine + Indole-3-carbinol	60.7812	1.37215	22.651	25.1619	75.6748	84.3406	76.9067	97.8354	99.5841	84.9059	59.8373	79.8987	76.6067	90.3131	86.152	71.5236	35.4803	31.5604	76.6305	74.5552	70.0304	62.2744	79.5882	19.7309	100.406	0.523811	77.4257	70.7913	94.4775	60.7074	126.991	107.606	109.028	98.0708	107.174	119.128			fludarabine	Indole-3-carbinol	fludarabine + Indole-3-carbinol	22.2393	7.29423	1.12421	-1.13089	47.443
	fludarabine	lenalidomide	fludarabine + lenalidomide	59.9799	1.6425	18.5871	16.0603	79.2917	87.5913	89.0508	98.3954	91.3093	83.8057	73.7635	80.0605	62.2113	86.9645	100.144	83.4349	23.8212	18.9577	56.6235	104.816	63.5362	66.6543	86.7121	13.0145	126.747	1.77105	81.6629	90.9338	81.7021	54.5381	83.9059	123.13	93.3975	80.0308	98.0291	75.3174			fludarabine	lenalidomide	fludarabine + lenalidomide	1.19169	0.969118	-4.82218	2.70098	11.2622
	fludarabine	palbociclib/PD332991	fludarabine + palbociclib/PD332991	57.2942	1.57035	28.8358	24.1982	79.2191	82.9542	68.0463	49.589	99.8797	62.4476	75.1438	66.494	60.3838	51.8258	73.58	65.4477	30.5701	22.2131	87.889	71.2177	66.445	55.4664	65.3296	18.4978	134.406	1.28645	60.9036	68.6981	65.2593	56.1942	88.3607	77.2225	90.4551	85.3499	89.4849	75.6296			fludarabine	palbociclib/PD332991	fludarabine + palbociclib/PD332991	-9.16918	0.39421	-16.7709	-10.5755	23.8076
	fludarabine	vatalanib/PTK787	fludarabine + vatalanib/PTK787	70.6299	2.95214	22.8105	31.7132	55.7589	80.9365	72.9064	84.5186	61.1418	67.1263	82.5148	54.9715	60.8783	79.3123	83.6609	60.2681	47.8324	36.6836	53.931	63.4287	55.0333	54.0384	71.6889	22.1368	97.3406	1.53185	77.9827	72.4706	68.8036	52.3387	40.9115	84.5913	78.7875	50.2299	73.7867	78.5821			fludarabine	vatalanib/PTK787	fludarabine + vatalanib/PTK787	-13.6822	1.73369	-8.8575	-20.0307	14.9663
	fludarabine	temozolomide	fludarabine + temozolomide	53.9823	2.39063	25.9563	23.5005	85.4303	73.8912	81.4525	57.9298	53.7688	92.3071	105.286	97.2662	67.6796	128.819	78.8233	71.4313	38.9826	32.9813	161.935	95.7062	82.3591	81.1881		15.4554		1.69749	101.23		104.195	63.4281	95.4411	127.879	110.832	83.5473	110.313	116.667			fludarabine	temozolomide	fludarabine + temozolomide	-16.7301	-0.83908	-9.8677	-5.8382	5.81409
	fludarabine	XL147	fludarabine + XL147	62.7471	5.84769	24.944	21.4819	96.2675	82.7809	71.8029	83.9769	73.4169	106.749	81.2363	125.758	64.6946	83.1451	82.6648	63.3493	40.9606	43.2452	80.1459	107.833	75.5975	57.2926	82.646	23.2714	87.7985	3.09778	67.256	75.7699	83.4081	52.3716	60.5214	46.0796	49.1418	85.5396	49.1963	55.5441			fludarabine	XL147	fludarabine + XL147	-3.72717	-1.30139	-10.2826	-4.09736	-2.52664
	fludarabine	YM155	fludarabine + YM155	48.3961	2.33135	17.9032	28.4027	73.5743	74.2382	69.7639	66.2059	20.7651	66.2569	125.773	39.7939	44.2808	34.1078	96.1126	82.8088	28.0531	44.5185	28.3741	90.9144	24.7805	48.1715	28.9091	16.5415	121.214	0.935419	78.3178	26.2305	55.3583	42.766	99.6279	88.4792	102.275	98.0352	81.4095	77.2582			fludarabine	YM155	fludarabine + YM155	-10.2914	0.892156	-12.7891	-23.1066	20.1388
	fingolimod	Tanespimycin/17-AAG	fingolimod + Tanespimycin/17-AAG	23.9152	0.477646	44.538	46.7763	33.2723	7.82244	0.513404	53.6334	8.00083	17.5315	37.2972	21.4488	10.6985	16.2114	11.3168	4.29084	70.8161	44.0697	9.18301	7.28323	1.66268	44.2658	1.27873	8.44942	124.594	0.536711	9.14213	0.522627	22.5147	1.45978	2.77731	15.0333	43.9658	42.9862	5.36043	9.18017			fingolimod	Tanespimycin/17-AAG	fingolimod + Tanespimycin/17-AAG	-16.7073	0.871734	-33.3586	-12.6907	4.32077
	fingolimod	Veliparib/ABT888	fingolimod + Veliparib/ABT888	18.0817	5.69002	63.8141	74.8028	46.2525	17.2428	1.47425	59.2968	6.47476	13.6388	33.8712	22.6794	37.4128	5.45762	11.3883	10.1505	79.6677	76.5276	19.6392	20.9533	1.69331	68.3469	8.09378	15.3113	105.172	0.361161	1.16008	0.231493	42.5712	6.84714	29.9295	69.934	38.481	72.5127	11.124	9.60613			fingolimod	Veliparib/ABT888	fingolimod + Veliparib/ABT888	-9.89377	-4.5422	-52.1313	-46.737	-8.39692
	fingolimod	Bexarotene	fingolimod + Bexarotene	12.2763	1.52441	24.5998	51.9183	44.3683	4.79826	0.824697	9.09888	3.70585	16.2417	6.75414	13.651	12.4487	3.47226	6.55519	2.1286	72.1377	17.4976	10.3375	3.65076	0.34619	20.319	2.6258	10.4634	119.333	0.113777	3.38752	0.20989	10.0442	2.73027	19.0955	20.0388	17.0774	102.758	2.04069	6.72646			fingolimod	Bexarotene	fingolimod + Bexarotene	-3.191	-0.059848	-8.06662	-13.1135	-0.135908
	fingolimod	Bortezomib	fingolimod + Bortezomib	15.4848	1.83837	15.9718	20.7366	4.9911	6.37752	1.53526	10.2932	4.49695	14.8306	2.23276	23.0551	9.52079	2.69677	11.0901	1.13702	69.1984	47.5949	23.1078	4.54331	0.310764	5.3788	0.731001	6.06066	99.9845	0.866753	1.87854	0.794667	8.26671	1.45555	11.8004	31.2581	21.0585	5.67698	5.7001	9.20092			fingolimod	Bortezomib	fingolimod + Bortezomib	-8.11733	-1.44919	-11.9443	-14.1634	2.36487
	fingolimod	CHIR265	fingolimod + CHIR265	8.76146	8.65021	36.0966	29.8391	46.1458	3.49554	1.17205	39.774	3.9868	12.0348	5.83919	10.9861	8.05877	6.39317	12.8427	6.2362	83.9288	35.7901	19.0636	4.33995	3.00846	29.0715	1.33403	11.7414	121.308	0.0928191	2.49392	0.210958	45.2613	0.954175	11.2135	19.8903	20.4866	25.4982	10.6049	8.6071			fingolimod	CHIR265	fingolimod + CHIR265	-2.37453	-8.19912	-29.9968	-17.652	-18.2351
	fingolimod	cisplatin	fingolimod + cisplatin	20.7549	20.0112	45.6373	61.442	47.3863	12.4565	1.1314	53.2392	6.39829	11.6333	2.58573	18.5506	7.68754	8.02624	9.99107	18.8153	74.166	63.3655	6.13269	17.1385	0.740945	43.6099	62.4222	8.24824	115.133	7.50474	2.74455	0.18261	45.5056	4.68336	8.26768	38.3678	52.6851	62.3898	1.33451	4.3302			fingolimod	cisplatin	fingolimod + cisplatin	-8.21198	-18.9044	-34.4908	-30.4705	-12.3899
	fingolimod	CX4945	fingolimod + CX4945	13.1154	1.48918	23.0266	46.065	23.4254	6.79582	2.45533	35.4875	9.52885	17.4556	18.6848	17.0624	3.32318	8.89043	28.9471	9.36575	72.0858	62.6848	16.3942	13.0095	2.38804	41.5688	1.9587	8.10343	99.7052	0.391745	1.97352	0.190152	36.5401	8.25175	14.6638	15.8221	21.3525	94.6941	8.45265	3.88593			fingolimod	CX4945	fingolimod + CX4945	-2.89882	-0.68806	-13.3969	-9.916	1.59863
	fingolimod	Darinaparsin	fingolimod + Darinaparsin	19.5476	0.213997	47.9394	28.6413	20.7519	2.44497	0.446807	36.376	7.57702	10.1651	1.04704	10.9868	3.94065	1.36046	2.9327	1.00838	46.3801	26.8955	15.5721	9.7734	0.530303	21.4886	0.661299	9.40667	135.051	0.349745	12.0038	0.210172	8.12015	1.6245	5.10236	7.92149	13.3466	69.6069	8.76558	5.75705			fingolimod	Darinaparsin	fingolimod + Darinaparsin	-10.3042	0.609391	-36.8838	-8.30691	14.5361
	fingolimod	dasatanib	fingolimod + dasatanib	20.7314	4.98509	57.6908	54.382	30.0144	7.87172	0.793931	45.6945	6.24817	25.0392	10.6414	33.5801	9.72119	22.2138	22.7395	6.46281	65.3726	96.197	29.3758	36.1606	1.67995	77.3646	47.1525	49.3212	80.6521	1.21069	0.474933	0.202356	53.1219	7.80266	21.1986	29.1801	72.4805	69.6423	17.5684	20.4648			fingolimod	dasatanib	fingolimod + dasatanib	-9.43848	-3.88622	-43.5895	-32.9508	-1.05633
	fingolimod	decitabine	fingolimod + decitabine	20.8937		35.3335	62.3323	16.3253	4.92414	1.07771	37.984	7.80355	14.9826	11.7756	19.3656	8.14598	11.6859	11.7198	2.52872	63.1213	61.2258	4.75909	6.50137	1.84779	32.0241	1.07192	17.6865	15.9358	0.106721	1.60713	0.187361	42.4208	5.24059	9.76348	21.8942	12.3481	89.0459	3.97133	4.21807			fingolimod	decitabine	fingolimod + decitabine	-9.12493	0.987547	-18.9755	-27.5931	20.3446
	fingolimod	Docetaxel	fingolimod + Docetaxel	12.6743	2.23157	31.4051	49.8212	31.3834	13.3861	1.78221	33.4868	6.29128	10.3024	18.8423	32.0054	13.5374	9.18579	14.1271	7.59852	54.0083	67.9687	9.41047	2.68515	0.965506	31.1514	9.84235	18.1305	36.4669	0.318928		0.218881	13.4122	0.947165	17.2042	25.8396	31.8336	51.9152	13.1034	13.1217			fingolimod	Docetaxel	fingolimod + Docetaxel	-6.0359	-2.01946	-27.3922	-40.5448	-12.2471
	fingolimod	Dovitinib/CHIR-258	fingolimod + Dovitinib/CHIR-258	13.9943	0.270153	19.7923	43.7489	28.5293	4.2996	0.255682	45.4134	3.26851	12.1372	4.85194	10.683	4.99974	2.49206	8.05544	0.96515	52.8711	21.3631	6.72746	6.10261	0.348274	58.2107	45.0696	12.3658	77.7917	4.91232	5.5688	0.244638	7.39613	0.9546	12.8786	5.79957	5.26119	84.9122	8.09509	2.49453			fingolimod	Dovitinib/CHIR-258	fingolimod + Dovitinib/CHIR-258	-4.0162	0.602803	-9.05569	-23.3808	10.3573
	fingolimod	ENMD2076	fingolimod + ENMD2076	22.9177	1.56046	45.0674	68.5347	53.8731	13.559	20.9816	37.5319	10.3876	29.3063	21.7408	54.0038	9.30176	37.8831	26.4824	10.7512	76.3867	79.2407	110.978	24.014	2.87568	55.931	9.60514	13.4725	102.426	0.115133	2.23097	0.541678	62.5718	18.0684	25.214	21.4848	60.8701	101.052	16.1145	14.8917			fingolimod	ENMD2076	fingolimod + ENMD2076	-14.0747	-0.736198	-26.8841	-39.9493	-13.2416
	fingolimod	erlotinib	fingolimod + erlotinib	5.41376	0.541401	26.1738	42.6614	11.7547	3.7544	0.415477	58.283	7.93422	13.8063	1.15537	6.07253	5.20821	6.3363	11.5793	0.640727	66.1818	35.2239	19.8456	8.32729	0.673427	16.1334	0.84822	9.46266	152.429	0.451577	7.46998	0.37547	25.9053	0.716171	5.25335	11.2124	18.7475	72.358	4.85951	3.7298			fingolimod	erlotinib	fingolimod + erlotinib	2.64316	0.355702	-13.2942	-18.4225	24.1759
	fingolimod	everolimus	fingolimod + everolimus	8.68715	3.96513	40.8522	55.9239	50.907	7.19686	0.839566	17.0168	3.81413	6.84653	2.85358	12.9922	7.82587	6.74037	2.30751	44.8384	55.1881	51.5926	3.21069	22.3362	2.19065	44.8061	3.9863	15.1056	61.0537	0.475599	2.45831	0.20357	14.8487	1.43122	9.08064	12.9499	3.96016	73.2258	10.2744	5.28089			fingolimod	everolimus	fingolimod + everolimus	-1.10476	-3.29617	-30.3279	-35.4364	-13.1202
	fingolimod	fludarabine	fingolimod + fludarabine	4.73058	1.60037	9.31057	25.0085	42.8441	5.1116	1.24814	23.9711	4.65167	7.81866	5.02502	30.7992	11.5856	4.44747	6.67361	10.0996	25.6607	9.12444	7.66173	3.40843	1.49905	26.137	1.1349	5.8615	17.5997	0.100504	3.92964	0.360537	6.70415	2.38012	7.0485	12.8109	3.70102	81.6609	5.46915	2.32836			fingolimod	fludarabine	fingolimod + fludarabine	5.22922	-1.53738	-6.77395	-18.5141	13.3751
	fingolimod	gemcitabine	fingolimod + gemcitabine	31.4993	13.7048	43.8232	66.2977	35.4794	10.6765	13.3348	43.0669	6.14078	34.1361	28.2846	21.8357	6.09448	14.0944	13.815	29.746	77.8296	74.9842	48.0191	49.3998	1.04142	47.6141	61.705	26.2569	89.4521	55.9668	34.5318	30.7454	29.5646	17.7596	11.1425	34.7412	70.8303	64.6341	8.65708	10.0611			fingolimod	gemcitabine	fingolimod + gemcitabine	-21.6404	-12.6165	-31.0578	-35.1664	-17.7982
	fingolimod	Indole-3-carbinol	fingolimod + Indole-3-carbinol	8.90141	0.264338	24.6061	35.1271	31.585	4.29982	0.738482	17.9131	4.77597	13.0433	1.15537	5.34383	5.30369	6.24625	14.0945	2.10276	56.2304	31.7829	9.71532	12.5898	1.97076	37.954	31.4855	6.09287	64.8086	0.381645	8.02118	0.190282	8.78564	0.699187	17.3593	6.6803	10.8548	82.4969	7.36418	3.06744			fingolimod	Indole-3-carbinol	fingolimod + Indole-3-carbinol	4.63308	2.33451	-6.68285	8.07703	18.6374
	fingolimod	lapatinib	fingolimod + lapatinib	10.0491	0.213702	8.53896	15.3661	4.08196	6.12798	0.110069	12.9936	7.75546	9.48866	8.879	4.39004	5.8666	2.11896	14.6623	0.393153	34.4008	11.4307	14.0358	5.61348	1.17516	0.319544	0.856583	5.8651	92.6247	0.356358	2.51507	0.427485	7.43434	1.05443	34.4632	18.7359	18.55	42.515	2.60213	9.41999			fingolimod	lapatinib	fingolimod + lapatinib	-2.41685	0.814558	0.933715	10.0789	30.8266
	fingolimod	lenalidomide	fingolimod + lenalidomide	20.5643	4.04391	62.316	97.1751	67.3694	8.62247	32.9954	59.2544	7.06882	51.3268	72.4587	31.9058	29.4327	58.0472	11.0491	53.4935	79.8949	105.427	34.1983	12.4019	21.4707	74.0414	67.322	10.5933	110.961	0.500043	1.75546	0.192545	38.9421	11.3289	10.4275	42.5577	63.87	85.2094	11.7855	14.256			fingolimod	lenalidomide	fingolimod + lenalidomide	-10.5918	-3.26074	-51.9392	-63.4452	-30.4305
	fingolimod	MK2206	fingolimod + MK2206	9.23777	1.06076	24.76	52.4441	69.5541	11.6268	1.48801	39.9014	9.289	14.3589	9.77814	20.1208	7.30365	8.70152	12.1954	3.00265	70.7236	30.6285	12.5258	11.3436	1.02166	58.3024	22.1864	11.0909	70.0689	0.628045	1.87452	0.323951	35.3712	3.1231	10.3003	30.478	12.8488	78.8566	6.49563	21.2713			fingolimod	MK2206	fingolimod + MK2206	-3.55937	-0.529649	-16.7993	-33.3125	-36.4235
	fingolimod	NVP-BEZ235	fingolimod + NVP-BEZ235	11.6187		26.1967	60.0957	31.649	4.57536	0.404844	37.4224	7.30715	11.5226	0.42943	35.857	3.49891	3.47348	11.6958	0.418431	69.5804	60.1606	8.33131	4.33112	0.60038	39.7734	0.53372	12.9214	127.465	0.0825888	2.1123	0.177331	30.4304	1.23268	10.1456	7.03757	7.69119	60.0359	8.60837	1.02167			fingolimod	NVP-BEZ235	fingolimod + NVP-BEZ235	-2.71863	0.572551	-17.5641	-38.7447	9.58655
	fingolimod	palbociclib/PD332991	fingolimod + palbociclib/PD332991	13.6296	1.25958	35.9064	41.7261	51.4727	8.75925	0.510961	37.4165	53.3726	16.5508	3.10539	9.28401	12.0648	5.47793	25.4565	11.3293	75.6936	64.4406	15.9513	3.25083	2.80708	30.467	0.288064	18.528	128.969	0.273903	0.582428	0.200925	25.0661	5.17981	7.94292	39.4875	21.3611	72.33	9.12311	2.6655			fingolimod	palbociclib/PD332991	fingolimod + palbociclib/PD332991	-5.78399	-0.670452	-26.8111	-17.2346	-9.44594
	fingolimod	Crizotinib/PF2341066	fingolimod + Crizotinib/PF2341066	20.1425	0.507007	60.3663	53.8467	8.82526	5.04494	0.382217	48.868	9.11187	26.0663	3.58083	24.1685	8.79981	7.96959	16.7707	5.96968	64.286	33.4203	14.2287	4.46325	0.89187	3.6045	1.67201	13.653	121.406	0.107762	5.10199	0.225987	10.954	1.45713	15.2184	10.4554	10.3296	62.9331	10.2157	9.60376			fingolimod	Crizotinib/PF2341066	fingolimod + Crizotinib/PF2341066	-6.1549	0.185775	-51.6413	-25.9336	32.9956
	fingolimod	PF562271	fingolimod + PF562271	24.2001	1.82245	44.3674	42.6212	41.5118	5.41738	1.75737	50.7339	3.59118	8.7587	22.8609	15.7844	18.4612	8.06796	7.27471	22.1062	78.7593	60.5141	18.1673	5.45846	4.37491	70.6398		11.0317		30.958	1.88077		41.1588	21.7317	7.98391	22.7002	49.2242	65.9551	4.91651	15.7529			fingolimod	PF562271	fingolimod + PF562271	-12.6438	-1.04838	-31.1747	-24.5222	0.308364
	fingolimod	PLX4720	fingolimod + PLX4720	17.9798	0.616313	21.8782	35.8867	57.8526	6.26084	1.05089	61.0985	10.3166	6.17797	19.0118	14.5818	4.48524	8.86566	8.47786	1.15955	78.4927	71.0958	12.247	2.43946	0.793027	25.7862	1.19748	9.57125	12.1073	0.406915	3.96199	0.309206	34.8889	2.43423	26.1227	18.5775	17.9274	106.724	15.2223	8.73061			fingolimod	PLX4720	fingolimod + PLX4720	-10.5647	0.235721	-13.2642	-14.2589	-26.2737
	fingolimod	vatalanib/PTK787	fingolimod + vatalanib/PTK787	15.1413		10.0814	24.7318	25.1313	3.30157	0.646664	8.4435	5.09166	12.6702	3.34049	6.50874	4.58524	3.57222	3.09211	0.339196	51.4093	31.9511	6.50086	3.74324	0.799752	1.32737	1.36044	5.77785	100.758	0.308472	1.43644	0.181664	8.18816	0.922868	8.32115	11.0943	7.25853	65.5112	0.45008	4.40647			fingolimod	vatalanib/PTK787	fingolimod + vatalanib/PTK787	-5.85734	1.40518	0.437244	-3.72835	3.71905
	fingolimod	sorafenib	fingolimod + sorafenib	9.81929	0.759899	9.93275	28.5424	23.3741	3.22874	0.878047	13.3733	5.14098	10.6518	3.56057	5.79667	3.42911	4.12431	18.8781	0.590997	54.0273	19.388	8.92946	2.59864	2.05238	21.3494	0.375543	9.59227	132.659	0.0910351	2.48298	0.231078	11.501	1.24511	13.6164	21.0904	21.0742	65.1937	7.4992	8.40083			fingolimod	sorafenib	fingolimod + sorafenib	2.3141	1.20881	2.92104	2.30699	33.2794
	fingolimod	temozolomide	fingolimod + temozolomide	41.3654	8.65671	67.3698	77.8519	57.8315	14.8835	1.39126	43.6807	10.5679	34.9679	21.2665	42.4879	4.99656	30.1641	37.0984	9.14169	77.8821	93.3842	18.1281	12.0656	1.55248	73.7714	64.4976	34.6394	127.004	55.0336	5.17588	44.4783	70.685	23.1489	12.0992	75.425	86.556	86.3829	28.5684	13.0962			fingolimod	temozolomide	fingolimod + temozolomide	-35.2924	-8.19143	-55.2412	-46.0978	-20.611
	fingolimod	stibogluconate	fingolimod + stibogluconate	21.9728	62.8002	15.617	66.288	76.9508	17.8421	66.8925	18.9749	23.9221	32.3535	30.2787	66.4183	41.8586	26	37.837	84.3179	61.441	90.0568	62.2431	66.6035	72.8475	75.1365	76.6595	17.2155	92.728	60.7522	19.0125	61.224	40.5574	54.8557	25.3882	47.4703	12.0791	74.7365	1.69636	6.03276			fingolimod	stibogluconate	fingolimod + stibogluconate	-12.6743	-60.9379	-2.97221	-33.6261	-24.022
	fingolimod	XL147	fingolimod + XL147	24.984	1.25541	38.6922	74.3139	55.1195	13.8016	5.9294	60.7206	8.81405	21.6253	74.8327	18.7417	20.7732	24.8696	19.0927	33.2809	59.0721	74.3831	19.7122	70.3972	1.87087	72.0133	74.6046	14.5168	84.0288	13.535	11.4076	4.08868	45.7412	17.4623	10.9103	33.3985	47.0369	86.1593	12.2078	15.7615			fingolimod	XL147	fingolimod + XL147	-15.3622	0.107916	-27.6395	-43.0592	-16.8806
	fingolimod	YM155	fingolimod + YM155	20.6176	0.223455	34.044	38.1463	36.221	3.40909	1.0339	50.3682	5.52857	13.3305	3.73087	14.3048	13.6795	21.6417	9.87448	2.13051	36.9752	80.4439	9.52547	4.30161	1.18373	19.6192	1.2863	13.5227	131.452	0.0890473	4.41963	0.162478	28.3901	1.65739	15.0108	12.8198	12.2037	109.825	7.47865	10.359			fingolimod	YM155	fingolimod + YM155	-14.4055	0.743202	-30.1887	-28.6248	2.00658
	vismodegib/GDC0449	Tanespimycin/17-AAG	vismodegib/GDC0449 + Tanespimycin/17-AAG	45.051	62.8523	84.6869	76.3097	77.9775	81.4618	78.2352	71.604	91.9488	33.7481	99.7144	106.551	66.3226	63.6796	29.8956	103.521	97.7193	102.112	110.405	64.2171	23.8283	88.5868	96.4205	103.429	95.1435	89.4039	57.7806	85.6015	70.3031	87.0959	97.2987	90.1683	85.5556	72.0783	63.6686	71.4006			vismodegib/GDC0449	Tanespimycin/17-AAG	vismodegib/GDC0449 + Tanespimycin/17-AAG	-2.14218	15.1705	-13.6377	27.3088	-12.0343
	vismodegib/GDC0449	Veliparib/ABT888	vismodegib/GDC0449 + Veliparib/ABT888	71.3833	96.1259	97.145	72.9932	73.1261	155.381	85.7388	103.637	77.4576	94.6185	88.328	106.954	94.4488	80.9573	93.9263	112.137	110.743	79.9669	108.78	79.7274	100.691	96.9309	104.345	88.2635	93.9017	111.585	79.7871	72.7034	82.9629	92.8535	84.185	121.233	105.823	113.139	94.1626	128.435			vismodegib/GDC0449	Veliparib/ABT888	vismodegib/GDC0449 + Veliparib/ABT888	-22.6404	-29.7578	-22.8964	12.3254	-6.7224
	vismodegib/GDC0449	Bexarotene	vismodegib/GDC0449 + Bexarotene	67.4099	71.6293	60.3638	84.98	54.8789	112.631	63.1088	80.1956	81.2878	105.967	110.893	93.9799	78.5136	63.5513	85.5149	76.4907	76.3917	110.762	108.989	135.341	61.7906	68.9657	64.1855	106.237	69.394	67.8084	80.0229	87.8571	75.2385	72.7612	66.2378	35.7109	42.2783	113.11	47.5726	34.285			vismodegib/GDC0449	Bexarotene	vismodegib/GDC0449 + Bexarotene	-13.3248	13.0534	44.7109	32.9847	22.7106
	vismodegib/GDC0449	Bortezomib	vismodegib/GDC0449 + Bortezomib	45.2177	26.4012	25.0576	31.586	4.83252	19.2449	0.897063	25.4444	23.2013	30.9552	9.15418	14.2676	6.70993	19.5743	31.2	24.1647	79.6854	96.7543	81.997	17.1049	3.87661	6.1484	1.61926	26.3114	2.63681	36.3988	3.93521	2.12044	19.4765	25.8115	36.1258	47.2294	35.5324	12.2568	30.53	11.5969			vismodegib/GDC0449	Bortezomib	vismodegib/GDC0449 + Bortezomib	-1.35867	-3.89878	0.538769	-11.6038	8.07084
	vismodegib/GDC0449	CHIR265	vismodegib/GDC0449 + CHIR265	30.6222	35.8593	54.7476	49.3584	72.6569	63.196	34.59	79.4262	66.1355	48.1591	54.5531	83.0304	97.8766	46.6676	74.3092	73.4058	85.0602	105.7	88.4739	70.2076	54.5237	40.3403	64.1462	54.5536	107.06	50.7917	39.5684	41.8161	77.6437	22.2334	66.5692	60.4074	68.8729	38.1112	79.9334	66.169			vismodegib/GDC0449	CHIR265	vismodegib/GDC0449 + CHIR265	7.39931	-9.77659	-15.9813	-12.3104	-23.6978
	vismodegib/GDC0449	cisplatin	vismodegib/GDC0449 + cisplatin	81.7308	87.1975	87.7653	96.7559	111.736	108.359	95.1178	94.1603	86.9547	109.766	84.0426	76.0162	93.2917	108.061	124.987	83.427	96.3252	57.3548	84.791	102.591	120.413	95.5195	106.525	94.0175	125.564	139.595	119.031	108.921	105.774	99.7656	76.9757	107.137	101.251	103.268	98.1066	124.131			vismodegib/GDC0449	cisplatin	vismodegib/GDC0449 + cisplatin	-7.06245	-23.2023	-16.9253	-2.60411	-50.3482
	vismodegib/GDC0449	CX4945	vismodegib/GDC0449 + CX4945	75.0183	77.0653	60.6788	87.8901	54.1314	91.7754	56.6872	99.5309	72.6399	102.51	77.237	43.9443	75.3337	65.7651	90.5976	57.1998	97.866	82.2541	67.5181	91.9361	82.1337	72.6032	61.9941	65.6865	79.4979	83.8849	78.6485	101.46	84.627	72.2687	73.0208	54.6236	53.2922	109.311	58.9209	69.1774			vismodegib/GDC0449	CX4945	vismodegib/GDC0449 + CX4945	-14.199	-30.7435	0.520986	22.001	-10.236
	vismodegib/GDC0449	Darinaparsin	vismodegib/GDC0449 + Darinaparsin	76.6758	83.4639	79.6615	82.3241	95.5938	130.152	81.2682	88.8057	88.793	90.8151	166.47	116.696	87.0087	97.2195	98.935	103.218	95.3223	91.023	68.1015	124.146	106.887	86.3629	101.62	107.599	116.257	90.2117	108.891	99.6529	89.2929	93.699	77.8155	89.9725	82.58	95.7384	113.232	101.058			vismodegib/GDC0449	Darinaparsin	vismodegib/GDC0449 + Darinaparsin	-21.6492	-35.8545	-9.39878	-20.5085	-33.6939
	vismodegib/GDC0449	dasatanib	vismodegib/GDC0449 + dasatanib	69.9661	80.815	75.3836	75.4247	51.5718	76.2627	80.2807	74.7819	66.5017	66.2612	76.793	15.8275	71.2717	78.1486	99.6598	86.5802	85.248	79.1482	59.0719	37.2371	37.6737	82.101	56.9863	104.333	156.312	90.5195	68.9583	115.744	79.6762	66.5268	63.5486	103.294	93.1188	104.728	116.122	64.8222			vismodegib/GDC0449	dasatanib	vismodegib/GDC0449 + dasatanib	-2.73878	-17.277	14.2353	-10.2749	-0.775497
	vismodegib/GDC0449	decitabine	vismodegib/GDC0449 + decitabine	68.2614	117.256	104.618	92.2751	84.7276	98.536	112.595	89.0554	83.2544	77.3072	121.236	110.904	79.3128	101.989	99.287	98.2317	84.1224	112.958	66.5834	81.9908	97.5193	63.6329	97.42	112.662	109.992	95.7053	72.27	99.2121	75.8618	100.133	88.5136	83.1161	111.964	79.8236	96.2973	119.549			vismodegib/GDC0449	decitabine	vismodegib/GDC0449 + decitabine	1.79861	-60.1546	-0.656565	13.3303	-20.4037
	vismodegib/GDC0449	Docetaxel	vismodegib/GDC0449 + Docetaxel	41.853	14.7089	35.8067	44.8329	41.3428	49.0268	11.1984	44.2523	14.8156	36.3826	63.0306	46.8555	32.2223	42.1391	89.0791	35.855	57.4412	87.6691	17.0098	24.5463	25.4078	30.066	39.6796	37.8511	92.447	13.5544	55.8661	23.778	24.2196	18.4679	82.628	63.7096	51.7247	52.5156	70.3044	69.5708			vismodegib/GDC0449	Docetaxel	vismodegib/GDC0449 + Docetaxel	-2.33422	-2.44441	-10.3035	-16.6331	-7.77517
	vismodegib/GDC0449	Dovitinib/CHIR-258	vismodegib/GDC0449 + Dovitinib/CHIR-258	59.1247	62.2836	91.1634	79.9751	59.7599	78.2181	83.8787	65.5085	36.2625	59.4051	104.88	120.277	81.7901	83.174	85.3406	78.3954	76.1985	67.6281	44.7888	49.5193	74.8936	73.8045	47.4421	95.0166	67.5777	93.9369	53.2643	58.8944	48.063	78.5431	70.9678	99.7903	119.697	104.335	98.0289	92.3456			vismodegib/GDC0449	Dovitinib/CHIR-258	vismodegib/GDC0449 + Dovitinib/CHIR-258	0.274976	-11.8083	-22.928	-18.0572	8.45237
	vismodegib/GDC0449	ENMD2076	vismodegib/GDC0449 + ENMD2076	69.7383	92.6893	67.9157	79.5005	84.2171	83.1715	90.4906	91.8084	90.3095	72.9035	84.4702	93.2556	103.028	82.3567	122.561	98.1903	96.9305	105.051	77.6301	65.7126	67.006	89.0212	101.597	92.6446	153.512	98.8429	82.7208	81.8327	74.6899	89.2584	88.6896	111.031	106.399	86.3578	91.8232	111.203			vismodegib/GDC0449	ENMD2076	vismodegib/GDC0449 + ENMD2076	-17.096	-45.0293	47.6464	7.39763	-12.9441
	vismodegib/GDC0449	erlotinib	vismodegib/GDC0449 + erlotinib	64.9821	42.226	69.3801	73.526	62.8227	62.4304	70.8737	78.2246	85.244	62.8675	69.6207	84.8679	79.5624	120.996	93.2873	75.4242	95.3579	106.37	65.452	60.68	56.7824	65.9997	68.9363	53.5279	85.405	76.5396	96.0009	59.9983	69.5655	45.5233	85.9704	109.048	86.5851	86.1519	106.324	100.467			vismodegib/GDC0449	erlotinib	vismodegib/GDC0449 + erlotinib	-17.0191	9.64554	12.4746	0.158922	0.204369
	vismodegib/GDC0449	everolimus	vismodegib/GDC0449 + everolimus	66.3199	51.2389	73.1944	58.6785	74.0417	80.3548	66.3305	81.7927	78.0994	93.0991	187.515	72.6605	87.5349	68.9767	85.7852	60.6659	88.9187	110.277	63.6394	98.8021	55.7326	64.773	71.4167	67.3697	99.5983	66.1235	61.7771	61.4918	75.8772	56.0906	94.7742	92.3902	80.1714	91.7815	101.077	105.315			vismodegib/GDC0449	everolimus	vismodegib/GDC0449 + everolimus	-21.1817	-12.5588	-6.30876	3.60258	-7.75871
	vismodegib/GDC0449	fludarabine	vismodegib/GDC0449 + fludarabine	108.883	2.76111	23.9909	61.0096	96.0718	106.79	77.6218	94.5635	85.657	99.6397	126.361	134.131	75.628	99.5117	106.418	88.0786	36.9831	27.1535	136.714	116.529	73.0266	73.434	128.763	21.4584	58.4342	1.63541	100.874	104.516	103.29	70.198	93.9303	84.5392	88.7155	91.1616	99.2054	110.568			vismodegib/GDC0449	fludarabine	vismodegib/GDC0449 + fludarabine	-49.5919	0.881146	-7.86969	-41.267	2.54413
	vismodegib/GDC0449	fingolimod	vismodegib/GDC0449 + fingolimod	13.2617	0.516332	29.0884	34.6831	25.8098	6.34755	0.67308	27.2459	8.34746	12.1698	4.83287	15.9507	4.16706	8.43952	29.285	1.01184	62.1594	29.7174	15.4418	2.21886	1.37828	5.02064	0.710675	9.43834	127.745	0.299069	2.42532	0.223358	6.26109	0.994046	9.15929	28.3715	16.9555	90.8882	8.58631	5.76765			vismodegib/GDC0449	fingolimod	vismodegib/GDC0449 + fingolimod	-3.59575	0.575896	-16.9353	0.811039	14.4178
	vismodegib/GDC0449	gemcitabine	vismodegib/GDC0449 + gemcitabine	92.5982	143.083	126.555	104.824	51.1416	95.794	55.5707	97.2211	69.0385	102.478	71.9253	87.6697	49.958	59.5289	137.039	69.4026	114.196	137.4	33.131	65.694	94.2116	48.0679	95.7401	132.374	116.36	118.138	60.8242	79.6191	61.1938	92.6153	69.8278	107.334	77.5861	85.9835	98.4461	78.3027			vismodegib/GDC0449	gemcitabine	vismodegib/GDC0449 + gemcitabine	-33.9081	-80.1542	-45.4258	-10.186	-20.1264
	vismodegib/GDC0449	Indole-3-carbinol	vismodegib/GDC0449 + Indole-3-carbinol	104.577	96.7362	121.793	116.54	103.956	115.293	93.3244	102.779	86.3308	107.238	161.723	101.313	100.244	108.982	113.311	110.987	101.32	100.766	61.0832	92.0765	106.655	88.9463	92.1599	80.9754	99.3716	101.288	88.1568	92.8849	92.4768	81.7976	93.1452	93.7935	116.085	101.073	102.055	86.8768			vismodegib/GDC0449	Indole-3-carbinol	vismodegib/GDC0449 + Indole-3-carbinol	-24.0063	53.5326	-7.88412	14.7989	-15.8595
	vismodegib/GDC0449	lapatinib	vismodegib/GDC0449 + lapatinib	60.9867	65.8382	63.8509	51.5241	79.6191	84.7434	41.5989	93.8618	95.7161	89.3622	80.8027	93.54	92.6336	84.0106	96.791	59.3245	106.893	171.429	47.0879	72.9981	67.1694	70.45	55.635	98.0799	154.389	79.0409	55.4544	104.382	75.7121	67.4828	66.4614	68.9763	102.562	83.835	81.8906	40.8867			vismodegib/GDC0449	lapatinib	vismodegib/GDC0449 + lapatinib	-15.552	-6.38293	-3.64839	25.8276	-18.3849
	vismodegib/GDC0449	lenalidomide	vismodegib/GDC0449 + lenalidomide	102.008	107.757	114.654	116.997	91.4328	119.285	92.6312	100.907	121.688	108.657	87.0299	110.159	88.4742	114.165	113.278	100.022	101.075	138.436	96.3968	93.5362	125.59	106.664	105.338	112.998	117.595	114.827	98.2466	129.437	108.445	121.438	81.5194	103.808	106.892	112.009	101.602	122.456			vismodegib/GDC0449	lenalidomide	vismodegib/GDC0449 + lenalidomide	-42.6416	-62.4739	-48.7051	-14.4598	-26.6371
	vismodegib/GDC0449	MK2206	vismodegib/GDC0449 + MK2206	53.54	75.1806	71.5641	81.0627	94.1474	93.5981	75.4566	91.519	76.185	62.0336	92.2486	94.743	89.267	103.486	70.245	75.3303	93.6217	101.89	64.0548	105.075	83.8821	83.1904	100.581	90.9049	124.377	71.4114	101.615	85.7857	81.1091	60.873	109.108	90.5077	82.8748	73.764	87.078	87.5232			vismodegib/GDC0449	MK2206	vismodegib/GDC0449 + MK2206	-19.7364	-44.4713	-20.9704	-22.9037	-36.0319
	vismodegib/GDC0449	NVP-BEZ235	vismodegib/GDC0449 + NVP-BEZ235	60.4065	48.278	63.1272	64.1769	80.3524	73.8049	62.3648	82.4494	67.3408	92.2263	112.55	100.488	72.8881	80.498	102.28	67.1101	110.845	86.7306	77.927	103.253	85.0951	68.1248	93.6858	76.5824	97.1677	58.8497	94.9418	94.7175	69.1972	54.7614	91.5934	102.865	90.5498	78.5069	83.1592	95.0707			vismodegib/GDC0449	NVP-BEZ235	vismodegib/GDC0449 + NVP-BEZ235	-7.42409	-15.1724	-8.2642	0.728884	-8.01978
	vismodegib/GDC0449	palbociclib/PD332991	vismodegib/GDC0449 + palbociclib/PD332991	64.0893	58.5851	59.6243	69.9299	111.389	69.7416	58.9333	51.9589	131.984	70.2567	81.2588	121.75	78.3934	78.805	89.0723	87.8643	78.239	74.103	68.4372	87.676	78.7995	67.2714	72.0908	76.0702	82.7215	69.8593	60.058	65.9724	64.1033	64.7896	96.4434	87.2794	86.6856	66.8251	95.0773	95.8357			vismodegib/GDC0449	palbociclib/PD332991	vismodegib/GDC0449 + palbociclib/PD332991	-17.3841	-24.5211	-1.82036	4.52318	-37.6689
	vismodegib/GDC0449	Crizotinib/PF2341066	vismodegib/GDC0449 + Crizotinib/PF2341066	76.45	71.4762	85.4049	91.5743	75.4624	87.0294	94.6695	89.2475	67.6303	79.4017	87.0006	131.951	95.9497	93.2049	108.559	106.737	86.6419	82.6963	85.1534	81.2519	85.7881	96.3437	84.1346	77.9192	114.076	90.1694	114.952	75.8197	77.5369	95.4779	76.6862	80.1932	92.0012	85.2698	92.9866	88.8166			vismodegib/GDC0449	Crizotinib/PF2341066	vismodegib/GDC0449 + Crizotinib/PF2341066	6.81841	-31.4188	-29.9542	-6.71984	-2.10311
	vismodegib/GDC0449	PF562271	vismodegib/GDC0449 + PF562271	37.9986	74.1694	96.5453	69.1614	69.0308	92.4353	72.4846	94.5866	91.0254	74.5276	111.938	139.131	102.425	54.7265	81.8275	96.3973	97.4234	72.7326	92.1642	66.0709	58.6507	87.4624	110.382	86.8219	75.4008	91.7923	82.0687	99.8933	94.1803	96.583	90.3464	96.5664	90.1656	95.341	95.0195	100.297			vismodegib/GDC0449	PF562271	vismodegib/GDC0449 + PF562271	30.796	-29.4122	-12.7007	-14.1415	4.32729
	vismodegib/GDC0449	PLX4720	vismodegib/GDC0449 + PLX4720	50.529	61.7695	65.3608	103.997	92.249	85.8817	66.367	69.0637	133.77	81.5957	83.8516	73.0698	90.3395	65.313	76.5925	88.8027	94.3722	91.3315	94.4374	80.1682	107.724	63.6149		95.4718		81.8655	76.914		112.859	93.2037	85.0291	120.086	88.6028	140.602	94.2929	133.258			vismodegib/GDC0449	PLX4720	vismodegib/GDC0449 + PLX4720	-6.38641	-12.5039	-10.6157	-38.2497	-36.8554
	vismodegib/GDC0449	vatalanib/PTK787	vismodegib/GDC0449 + vatalanib/PTK787	79.8795	65.8682	76.1624	51.5018	52.9007	81.0872	83.448	84.9488	82.422	91.4988	73.7645	75.1635	72.6949	69.8387	83.4869	53.8206	62.9725	85.7479	69.1819	47.0225	74.3193	76.3322	76.4356	75.6125	105.502	61.9676	45.637	68.6777	60.2482	57.9446	64.9404	72.809	88.1791	100.098	77.1346	79.722			vismodegib/GDC0449	vatalanib/PTK787	vismodegib/GDC0449 + vatalanib/PTK787	-24.6119	15.3808	-9.31258	12.3477	-2.29341
	vismodegib/GDC0449	sorafenib	vismodegib/GDC0449 + sorafenib	98.3622	95.9473	95.8205	90.3095	91.6881	101.97	97.747	124.912	102.233	94.917	144.325	113.788	107.697	118.048	95.0876	95.4068	87.3109	107.974	118.31	83.0483	91.596	85.7699	120.003	99.3571	56.8774	95.0606	83.3329	90.6473	106.398	105.684	53.9533	67.3087	75.9232	79.6207	87.0075	70.0079			vismodegib/GDC0449	sorafenib	vismodegib/GDC0449 + sorafenib	-26.1319	17.8861	-14.1298	3.47121	7.68957
	vismodegib/GDC0449	sunitinib	vismodegib/GDC0449 + sunitinib	57.489	46.4672	57.8088	56.5013	113.88	72.973	65.6689	116.907	72.8305	70.7681	74.6559	117.704	107.423	62.8604	91.4253	95.4928	99.7576	120.267	41.9743	57.0384	80.8591	71.2958	91.8148	49.9061	59.93	64.2481	66.9069	61.3419	56.8039	39.6287	45.7274	92.9268	82.3952	78.9572	94.6274	77.8957			vismodegib/GDC0449	sunitinib	vismodegib/GDC0449 + sunitinib	-33.7089	-10.2277	-5.66097	2.77697	-14.3202
	vismodegib/GDC0449	temozolomide	vismodegib/GDC0449 + temozolomide	49.3892	42.9998	73.0035	73.8171	75.3768	85.576	81.721	68.2643	42.7976	82.1476	96.4787	79.8782	78.0578	105.126	136.992	91.6459	105.653	122.853	91.3302	127.532	119.544	83.3731	85.8727	70.3036	140.086	84.9903	145.803	107.811	89.1523	71.8122	79.0478	83.4157	94.5434	100.83	76.8795	100.576			vismodegib/GDC0449	temozolomide	vismodegib/GDC0449 + temozolomide	-13.2361	-16.0971	4.07817	22.7137	-10.0871
	vismodegib/GDC0449	stibogluconate	vismodegib/GDC0449 + stibogluconate	82.3067	121.92	89.0563	103.034	116.767	105.845	95.7991	96.2585	81.9888	101.606	119.174	73.9564	109.28	82.9549	129.994	108.734	103.374	117.789	113.985	106.328	105.897	83.6754	108.544	108.639	96.0452	100.851	103.012	105.592	80.0128	112.869	81.6618	86.2477	91.1618	82.0204	95.2043	122.964			vismodegib/GDC0449	stibogluconate	vismodegib/GDC0449 + stibogluconate	-26.952	-14.2352	-8.69356	-3.74379	-23.9229
	vismodegib/GDC0449	XL147	vismodegib/GDC0449 + XL147	65.8068	100.274	85.2558	108.653	78.473	93.4358	69.1304	98.1489	81.2772	94.8426	16.3011	79.2489	62.2021	85.7344	89.5585	74.4585	83.3995	78.2993	159.099	106.717	124.141	84.4525	82.8358	91.0984	108.913	88.1478	91.8853	81.4457	84.7729	70.258	74.71	62.1103	43.9189	101.761	53.1008	69.5953			vismodegib/GDC0449	XL147	vismodegib/GDC0449 + XL147	-8.52816	-21.4449	-15.0117	-13.6397	-11.3969
	vismodegib/GDC0449	YM155	vismodegib/GDC0449 + YM155	53.2663	60.1892	44.3128	35.0792	66.4477	79.3135	87.2371	62.4743	19.6734	68.9293	99.8426	66.3893	43.1826	25.8477	105.22	103.392	23.6577	108.904	34.9433	83.8528	48.3995	73.795	57.1936	73.4786	104.984	68.0858	113.125	55.0267	46.4362	61.9116	101.302	92.4354	81.6299	112.396	72.2517	88.6512			vismodegib/GDC0449	YM155	vismodegib/GDC0449 + YM155	-16.2857	-4.29587	-19.8108	-6.13413	0.60848
	gemcitabine	Tanespimycin/17-AAG	gemcitabine + Tanespimycin/17-AAG	59.1841	69.6724	61.1512	65.7509	63.7367	60.7363	33.5878	61.5712	30.9883	24.4413	44.8496	92.0423	35.6006	33.6681	30.0912	48.0447	103.361	108.623	44.7879	49.3197	18.2141	43.7385	77.2956	91.335	109.94	92.9933	76.8539	55.7809	33.5597	67.9884	96.2812	77.4692	73.6595	33.5469	37.7913	43.4852			gemcitabine	Tanespimycin/17-AAG	gemcitabine + Tanespimycin/17-AAG	-15.4188	8.07222	13.4776	25.1313	-34.7526
	gemcitabine	Veliparib/ABT888	gemcitabine + Veliparib/ABT888	75.1704	93.391	104.749	112.906	53.5073	86.9154	53.3923	71.4004	49.4862	78.7022	69.9683	75.9019	41.5581	57.4793	86.3037	78.3789	90.1607	78.2864	28.0931	49.6256	65.1307	64.7161	89.9236	108.227	75.4038	94.2927	48.9763	78.1978	59.2373	86.0699	75.9048	87.2047	90.0135	73.9152	110.069	88.535			gemcitabine	Veliparib/ABT888	gemcitabine + Veliparib/ABT888	-25.4546	-27.2594	-26.7598	-38.074	-24.3209
	gemcitabine	CHIR265	gemcitabine + CHIR265	47.8314	36.7883	53.8332	37.3267	47.6209	68.2597	15.5039	64.318	39.4492	39.7372	69.1368	55.0413	54.3848	60.2563	62.2031	49.1626	87.2913	100.174	40.6342	63.7214	56.7093	30.196	63.6833	70.1371	0.724553	67.0099	56.5563	30.1537	36.6222	21.7158	67.6259	72.5917	63.7989	37.8983	89.0718	65.2899			gemcitabine	CHIR265	gemcitabine + CHIR265	-9.05098	-10.7987	-13.1138	-4.83253	-26.1019
	gemcitabine	Darinaparsin	gemcitabine + Darinaparsin	88.1746	97.8143	75.2524	57.1613	45.2919	88.2424	50.454	51.4208	47.4154	92.6109	47.9714	69.6831	39.5645	51.58	94.2617	50.4574	90.7763	72.3498	39.8067	47.4426	62.5948	45.8463	66.3341	83.9085	138.392	84.5562	51.8418	63.192	46.5825	60.5765	72.7217	75.6237	62.0206	67.0717	76.5854	74.1517			gemcitabine	Darinaparsin	gemcitabine + Darinaparsin	-32.0496	-50.3747	-1.44974	-2.94375	-18.085
	gemcitabine	dasatanib	gemcitabine + dasatanib	65.1566	89.6538	104.518	72.6221	38.1936	65.1988	33.5438	50.0733	37.048	50.8263	105.609	29.3383	39.297	39.3582	67.4093	49.4816	78.8454	66.827	27.5922	35.6716	40.3257	53.1307	58.3364	103.313	90.0067	104.898	46.8854	63.7641	40.3132	36.6223	60.4032	76.8992	79.8416	65.7944	98.3425	41.0019			gemcitabine	dasatanib	gemcitabine + dasatanib	3.41254	-26.3423	-10.3842	-15.4803	-15.8671
	gemcitabine	decitabine	gemcitabine + decitabine	62.037	66.5484	80.3012	60.2583	26.7936	77.1706	29.3343	49.4248	39.6336	52.9696	66.6024	74.6811	36.6184	46.8532	77.8318	42.1392	87.2831	112.585	28.5116	59.4926	44.6516	34.5786	49.2964	97.4747	103.125	91.9939	48.1178	58.8169	30.9126	42.127	84.9753	64.6296	71.5605	63.0747	94.6921	75.2309			gemcitabine	decitabine	gemcitabine + decitabine	9.42134	-9.6508	28.8982	32.3666	1.47869
	gemcitabine	erlotinib	gemcitabine + erlotinib	74.2226	80.3855	70.5717	51.7093	41.3119	54.7657	43.1295	58.7727	58.2241	73.4355	76.4206	64.0772	43.5824	46.4682	82.7384	46.7032	99.1553	98.3107	25.6187	53.2465	58.2597	29.5872		82.1773		86.3449	50.5589		42.7756	38.1958	55.7494	75.7844	54.9978	61.3766	92.9318	72.0539			gemcitabine	erlotinib	gemcitabine + erlotinib	-25.3022	-28.6989	15.407	12.9186	-13.6096
	gemcitabine	fludarabine	gemcitabine + fludarabine	69.7644	4.21835	23.1032	17.8641	48.6255	63.2188	41.4698	74.0296	50.2303	77.591	47.4896	59.2948	32.1538	46.5154	77.9283	48.9779	36.1665	21.3988	28.735	48.6234	26.493	37.1359	58.3472	15.9844	48.131	1.02178	39.538	68.9496	48.2154	48.9143	58.5356	76.7699	69.8326	55.9249	113.444	66.0046			gemcitabine	fludarabine	gemcitabine + fludarabine	-9.29005	-0.589085	-6.16974	-0.548174	-5.28077
	gemcitabine	Indole-3-carbinol	gemcitabine + Indole-3-carbinol	124.339	75.9571	87.8055	92.6341	40.5452	75.0061	40.9489	69.3948	51.5262	70.4203	51.2234	49.4992	42.9123	47.4789	87.3916	50.9663	104.342	129.615	35.6693	53.2536	61.4528	48.2433	76.7317	92.13	66.9393	84.4026	47.6172	54.7911	32.775	77.7348	90.0124	69.4597	68.0714	70.7712	86.0145	75.4227			gemcitabine	Indole-3-carbinol	gemcitabine + Indole-3-carbinol	-42.1598	73.7759	31.8424	22.5608	-1.82407
	gemcitabine	lenalidomide	gemcitabine + lenalidomide	73.1825	85.9702	83.3971	92.8356	52.1165	71.2033	41.0018	66.9637	40.2164	67.6024	33.9935	84.6649	39.4557	49.3093	87.5463	58.4208	102.368	84.3738	26.0323	41.8234	45.3086	41.2205	84.962	106.378	97.1636	93.4879	65.1858	60.1979	35.6263	78.5208	77.0463	72.9766	69.6051	56.9368	95.0059	77.7623			gemcitabine	lenalidomide	gemcitabine + lenalidomide	-12.6308	-40.8481	-14.1258	-2.90193	-23.6369
	gemcitabine	palbociclib/PD332991	gemcitabine + palbociclib/PD332991	64.1815	53.7151	67.816	40.8812	56.6704	58.444	42.577	38.3755	58.9102	54.8043	52.3865	55.8608	42.4793	51.8021	80.6491	60.3533	78.5104	50.729	63.2587	60.1323	62.8073	42.1418	56.7654	72.4509	4.85893	81.7334	76.0749	68.2407	41.8682	29.2757	72.9079	76.2101	78.6598	84.9397	106.6	106.05			gemcitabine	palbociclib/PD332991	gemcitabine + palbociclib/PD332991	-16.5441	-19.7726	-7.09979	24.4205	-24.268
	gemcitabine	PLX4720	gemcitabine + PLX4720	44.2952	35.8193	58.1513	87.9448	64.6875	62.6486	36.7816	64.5477	70.1696	80.5624	68.6255	68.1017	45.1929	38.9945	77.0648	52.8634	100.558	93.2607	22.7674	60.4909	86.1526	35.9416	70.8794	71.5364	56.7715	88.5615	51.1723	64.6016	47.369	77.6137	49.8695	67.2036	57.6848	66.377	86.9447	89.0586			gemcitabine	PLX4720	gemcitabine + PLX4720	0.728445	13.2707	-0.648059	-30.2789	-40.3403
	gemcitabine	vatalanib/PTK787	gemcitabine + vatalanib/PTK787	72.7736	61.1106	75.1713	60.7501	31.1881	69.0598	47.7803	58.1202	51.5061	63.5152	56.3143	79.7758	39.7108	45.455	93.6186	38.7127	65.4836	74.5051	38.6858	37.6108	56.0694	31.3725	50.339	71.4644	99.9526	65.556	41.8565	58.9531	43.2206	49.0619	59.7227	60.4331	58.6159	44.7849	74.0502	74.3726			gemcitabine	vatalanib/PTK787	gemcitabine + vatalanib/PTK787	-16.4029	19.8487	-4.95349	-4.74876	-8.94466
	gemcitabine	temozolomide	gemcitabine + temozolomide	46.3618	60.8483	100.599	93.3244	55.8404	74.6771	50.1824	46.4675	41.3514	72.2475	66.5744	81.9686	35.4955	53.4701	96.9867	75.5344	94.3838	89.8111	41.3257	61.6077	71.3128	53.3505	119.505	58.5606	10.5713	142.373	53.6607	78.2774	50.5565	84.392	57.3473	73.3964	80.4156	53.1553	86.9472	83.1242			gemcitabine	temozolomide	gemcitabine + temozolomide	-9.48712	-34.0414	-19.6342	-8.65874	-27.1436
	gemcitabine	XL147	gemcitabine + XL147	96.7203	107.397	107.468	89.7563	60.6804	86.6088	60.5027	74.4439	77.0777	75.5052	53.8133	127.683	47.9358	55.0482	85.9854	57.384	100.728	94.9233	32.3866	60.9697	73.3652	43.1007	73.1981	119.507	100.851	120.044	42.7091	64.2732	38.9225	61.8743	70.9144	64.8964	59.9972	49.203	65.4054	59.0882			gemcitabine	XL147	gemcitabine + XL147	-38.2984	-28.8487	-33.6852	-6.42204	-31.1985
	gemcitabine	YM155	gemcitabine + YM155	66.2643	38.2504	49.4273	48.7392	29.9632	62.3471	30.6104	47.4843	17.9751	44.83	42.0434	14.0684	33.6225	25.0828	80.611	54.7783	30.6196	87.2791	15.4954	49.5058	40.4163	28.7782	27.5359	83.4306	120.358	56.9394	23.834	26.6665	27.5599	32.8129	74.7807	88.5558	74.2952	56.2745	72.4049	69.7944			gemcitabine	YM155	gemcitabine + YM155	-28.5457	17.4436	-23.6908	-23.3519	-0.490004
	IMD0354	Tanespimycin/17-AAG	IMD0354 + Tanespimycin/17-AAG	56.5878	77.1093	86.4276	86.4735	105.168	75.6845	70.6841	76.4582	96.3251	34.3632	67.1612	74.14	54.6706	74.9653	24.4274	72.0181	93.6751	87.8737	96.3128	56.7117	32.7358	94.423	83.8069	113.273	111.719	95.7834	44.1452	93.1495	73.8964	73.2842	150.136	69.4735	67.3541	67.8755	47.8801	57.6827			IMD0354	Tanespimycin/17-AAG	IMD0354 + Tanespimycin/17-AAG	-10.3311	12.3624	-7.57599	24.2626	-25.2735
	IMD0354	ABT263	IMD0354 + ABT263	75.059	65.4812	77.9566	98.7619	105.697	60.3663	66.5251	63.6604	99.2424	98.3179	191.061	61.8072	61.0324	71.3584	90.2056	55.8069	37.3322	75.7394	82.444	3.52667	26.1917	90.4199	79.3104	68.1814	110.01	83.3224	93.6655	88.8304	86.9239	19.9986	16.4516	22.6028	17.9535	14.4911	15.9083	15.3136			IMD0354	ABT263	IMD0354 + ABT263	-20.6164	6.82827	31.3529	-7.98524	-27.1062
	IMD0354	Veliparib/ABT888	IMD0354 + Veliparib/ABT888	62.934	78.7629	79.3114	88.9375	66.8638	101.775	75.6003	96.1319	71.1282	78.7943	97.243	68.0271	102.207	122.492	100.031	70.611	101.206	97.1987	67.7521	84.9235	93.1811	88.2991		88.8885		86.9149	98.2348		94.0878	79.2106	111.247	83.9738	84.2558	89.1228	94.924	100.709			IMD0354	Veliparib/ABT888	IMD0354 + Veliparib/ABT888	-10.3881	-2.65606	3.09099	2.24165	13.5881
	IMD0354	selumetinib/AZD6244	IMD0354 + selumetinib/AZD6244	47.1676	46.9884	55.8249	67.0788	88.154	60.2435	68.8401	64.9305	98.5402	51.815	85.3703	169.748	73.7134	57.5431	80.387	83.0128	87.8713	83.4671	81.0212	71.395	113.934	52.3958	76.8552	61.1136	132.11	66.5724	78.5012	54.3994	73.5408	60.8678	138.486	60.0202	72.8975	64.6245	53.5627	39.8273			IMD0354	selumetinib/AZD6244	IMD0354 + selumetinib/AZD6244	0.681525	3.24341	-1.26263	3.79963	7.68862
	IMD0354	Bexarotene	IMD0354 + Bexarotene	87.8019	66.4607	84.0669	79.1446	73.6143	85.1881	69.7607	87.7449	108.643	85.313	92.3619	90.9654	83.6876	78.7935	99.0862	74.8953	86.0645	101.612	72.5365	66.541	67.7733	71.2877	59.7442	101.887	9.32802	85.3429	80.3965	83.4832	75.9773	95.2165	104.046	64.6179	50.6265	107.878	39.3558	55.2939			IMD0354	Bexarotene	IMD0354 + Bexarotene	-29.497	30.6481	32.5469	46.9232	20.3897
	IMD0354	BI78D3	IMD0354 + BI78D3	73.0506	94.758	88.3371	87.3292	86.5471	90.6799	89.0695	93.8371	115.301	86.3657	122.362	137.679	95.0833	87.8244	81.5316	78.7219	100.505	89.2706	105.636	78.7484	100.677	81.3851	94.8942	80.7261	93.4682	91.5311	83.7143	93.0841	78.1332	79.7859	106.549	65.4902	59.4176	85.6434	71.9304	74.9942			IMD0354	BI78D3	IMD0354 + BI78D3	-6.97396	-16.5374	10.0103	41.3065	7.37686
	IMD0354	Bortezomib	IMD0354 + Bortezomib	64.0901	27.8678	26.1123	37.8472	10.2309	12.0969	1.42546	16.9573	15.956	20.326	42.142	40.9048	16.5259	18.5295	25.9744	28.2601	75.034	60.3878	159	22.4874	4.6677	7.65368	6.82265	25.722	122.099	42.1846	4.01699	3.7375	15.0174	44.3127	43.5408	67.5075	35.7124	8.08944	53.9963	19.0411			IMD0354	Bortezomib	IMD0354 + Bortezomib	-16.8091	-2.06346	2.29496	-16.4924	5.40225
	IMD0354	CHIR265	IMD0354 + CHIR265	46.5894	43.3098	48.4941	37.6365	72.6339	60.0177	27.9684	66.1997	65.7791	42.2959	42.0497	98.1888	85.8054	57.6054	58.4227	68.4262	83.1319	62.2255	104.831	58.775	68.0386	40.8984		75.146		47.3869	50.7299		80.3733	26.9012	108.057	74.898	76.2595	41.6533	64.3604	58.4942			IMD0354	CHIR265	IMD0354 + CHIR265	-5.6014	-13.3998	-5.47053	1.95628	-13.3173
	IMD0354	cisplatin	IMD0354 + cisplatin	97.7374	111.216	106.254	97.8285	96.7641	90.9783	85.0231	101.104	101.73	98.5941	81.5042	49.2717	90.8063	100.9	95.3987	82.19	75.505	81.7158	71.8768	83.6403	112.762	88.7325	76.8447	94.0878	13.3599	109.349	112.356	109.1	92.0139	94.4336	90.2746	51.4698	60.8258	77.338	48.086	68.7094			IMD0354	cisplatin	IMD0354 + cisplatin	-17.2433	-37.8305	-27.6343	2.79065	-22.3888
	IMD0354	CX4945	IMD0354 + CX4945	82.7919	140.915	113.402	134.67	59.2067	115.893	79.3853	112.373	100.221	135.212	94.0458	116.759	105.661	120.67	110.531	75.0765	116.08	76.7784	82.8203	87.1827	91.3397	73.8696	83.4191	110.914	3.06791	92.7304	90.9173	148.979	100.447	89.725	81.4342	50.5599	55.5465	116.063	63.529	75.1141			IMD0354	CX4945	IMD0354 + CX4945	-17.2273	-87.7957	-45.4813	-17.2309	-6.02482
	IMD0354	Darinaparsin	IMD0354 + Darinaparsin	80.4801	80.024	68.0061	63.4122	101.078	95.0115	82.4966	72.3132	104.533	87.185	93.6241	116.259	116.915	85.8651	83.0501	90.0819	83.8142	77.5242	89.2946	95.8764	113.458	85.4194	92.5042	89.1586	91.6304	115.854	68.3119	71.3793	85.128	86.8711	127.73	58.089	72.9028	85.6162	89.2425	115.607			IMD0354	Darinaparsin	IMD0354 + Darinaparsin	-21.1602	-25.4287	9.97272	2.64958	-26.0831
	IMD0354	dasatanib	IMD0354 + dasatanib	84.8062	74.5427	85.7182	64.9778	54.3815	77.0206	70.4979	67.5951	70.0957	68.9524	73.8507	16.3587	62.1369	63.5891	93.874	64.9839	57.1972	61.3823	68.102	42.0633	30.9211	90.7068	55.0692	88.3911	114.789	98.5658	72.7935	113.637	80.9132	45.3863	74.2641	79.142	63.0766	77.6278	60.3315	54.9269			IMD0354	dasatanib	IMD0354 + dasatanib	-12.3337	-1.68126	13.7423	4.64711	7.16114
	IMD0354	decitabine	IMD0354 + decitabine	76.5721	120.815	93.7803	80.206	60.5623	87.762	91.2605	89.8649	56.905	81.4536	79.3589	83.0092	68.7122	94.9338	87.9975	65.4703	118.803	99.146	102.657	76.9723	86.0456	53.9415		102.813		86.2342	80.1557		73.0208	59.1817	112.066	70.8349	68.1748	86.2918	60.8804	73.2149			IMD0354	decitabine	IMD0354 + decitabine	-1.0459	-55.3347	21.5981	32.6536	17.3698
	IMD0354	Docetaxel	IMD0354 + Docetaxel	71.5189	19.0055	54.5258	34.6566	43.7235	51.1177	15.4677	43.2312	16.646	38.2247	50.5075	56.0062	38.6138	47.8086	74.4811	43.3234	77.4859	71.6019	30.466	37.5432	19.8525	44.0975		41.9648		38.0909	52.3144		33.613	20.2818	107.521	83.892	67.6543	70.416	80.1254	98.6175			IMD0354	Docetaxel	IMD0354 + Docetaxel	-28.9167	-4.94133	-26.2218	-4.51977	-3.05443
	IMD0354	Dovitinib/CHIR-258	IMD0354 + Dovitinib/CHIR-258	75.5248	40.3266	72.1199	52.6776	53.055	59.048	65.6145	65.0876	36.4317	53.5	83.2022	120.643	61.6695	85.5907	80.7938	70.7508	75.3087	50.4553	42.1096	62.8417	79.7109	51.9016	36.9458	78.7945	142.749	52.9279	73.5707	46.7539	39.6087	56.2259	101.727	70.4413	70.3788	92.4911	85.3942	65.1073			IMD0354	Dovitinib/CHIR-258	IMD0354 + Dovitinib/CHIR-258	-11.4906	17.5554	3.60891	13.4935	29.5879
	IMD0354	ENMD2076	IMD0354 + ENMD2076	78.6874	54.2959	86.8046	71.7281	77.5127	81.0989	96.1433	92.3702	89.4866	63.1206	84.7029	90.809	85.6595	85.8934	101.213	81.7861	87.3537	71.1575	66.1155	100.911	83.2975	89.1839	98.9526	104.925	112.661	82.8679	106.971	85.6493	81.9969	73.4617	78.1832	65.6014	85.0934	85.5077	73.5513	78.267			IMD0354	ENMD2076	IMD0354 + ENMD2076	-21.9377	0.357613	41.4482	21.1391	8.83851
	IMD0354	Enzastaurin	IMD0354 + Enzastaurin	80.3551	75.8684	139.427	104.325	88.6946	55.5974	86.3353	106.723	118.63	142.853	103.986	110.875	86.9467	89.3322	123.972	89.1512	118.083	96.6928	62.1857	66.3592	77.2161	97.359	124.407	130.023	134.231	77.7325	111.221	75.9123	126.162	116.128	81.0343	71.5756	77.2122	173.636	43.0489	42.1195			IMD0354	Enzastaurin	IMD0354 + Enzastaurin	-23.0539	30.5192	-54.9683	-5.54304	28.6892
	IMD0354	erlotinib	IMD0354 + erlotinib	50.2022	57.0951	75.8521	79.3719	64.1652	65.8525	71.4571	107.062	80.9071	66.5583	17.3034	92.4385	86.7307	83.7828	106.196	78.1014	88.8893	97.2215	198.515	58.6048	92.08	65.8992	73.7598	81.313	41.1949	98.5599	68.4625	66.8824	66.4295	50.4995	139.395	83.3142	74.4971	93.375	63.4263	88.3408			IMD0354	erlotinib	IMD0354 + erlotinib	1.50305	2.38793	14.9918	-0.625444	12.1956
	IMD0354	everolimus	IMD0354 + everolimus	73.6148	56.5656	60.9374	56.3307	89.7357	79.2181	68.8986	69.5841	73.4547	64.8886	74.2195	98.0329	73.3056	77.9037	83.3972	78.0007	93.599	87.0961	87.0622	81.0794	69.6302	76.7803	85.7207	76.4822	2.31613	65.1853	53.8961	75.3313	70.5395	46.7428	160.697	73.6803	68.5607	74.6275	77.8406	85.47			IMD0354	everolimus	IMD0354 + everolimus	-24.9548	-12.2097	13.2935	10.2285	-9.4301
	IMD0354	FK866	IMD0354 + FK866	79.0637	92.2591	108.354	84.3383	62.9967	78.0928	4.92071	70.4267	107.453	81.1798	42.6678	88.0906	68.8677	108.284	99.4645	44.6484	96.1605	84.9916	20.3509	106.271	115.777	25.9882	32.2989	103.769	78.3956	13.4822	75.2926	57.8578	124.264	32.5868	132.833	62.9257	63.1388	133.294	78.7641	36.6142			IMD0354	FK866	IMD0354 + FK866	10.4764	28.1871	30.1342	48.5858	-5.60711
	IMD0354	fludarabine	IMD0354 + fludarabine	83.6732	2.20326	36.0051	33.4021	96.9038	110.21	85.9308	110.399	98.4011	107.02	88.4917	131.198	83.6081	125.862	100.532	75.094	53.6605	40.4788	39.9443	98.1964	68.0232	80.861	124.652	23.5049	140.64	2.48576	110.998	111.416	112.22	70.584	140.745	85.1487	89.7201	104.313	96.4403	84.3519			IMD0354	fludarabine	IMD0354 + fludarabine	-19.7563	1.97345	-18.1135	-12.3034	22.5751
	IMD0354	fingolimod	IMD0354 + fingolimod	31.0064	0.853714	61.357	81.2493	51.5141	7.29266	1.6319	65.2113	9.4595	17.4407	32.4634	18.4888	16.2617	15.5031	19.2229	17.8081	90.9919	59.881	11.78	3.68069	0.981484	27.0464	0.333019	11.2776	151.85	0.216342	1.99338	0.424635	44.7147	34.6755	17.6434	35.5832	64.9766	84.2442	18.5253	7.21032			IMD0354	fingolimod	IMD0354 + fingolimod	-20.5863	0.398785	-47.8692	-43.3171	-2.77615
	IMD0354	vismodegib/GDC0449	IMD0354 + vismodegib/GDC0449	72.1014	97.967	94.8854	101.06	104.829	132.519	91.8378	119.732	92.7269	112.937	129.717	134.191	93.6498	115.771	114.984	85.4554	116.078	101.03	60.9109	124.208	119.375	81.3423	87.7534	89.8059	54.2486	105.533	92.2126	108.619	87.8219	81.2981	112.049	89.1873	90.2395	96.5662	85.9815	99.4069			IMD0354	vismodegib/GDC0449	IMD0354 + vismodegib/GDC0449	-10.0702	-25.546	-9.16533	14.2522	-19.3362
	IMD0354	gemcitabine	IMD0354 + gemcitabine	95.7391	114.033	100.379	106.626	41.7747	87.6126	53.7232	66.2185	63.7275	71.4835	53.3718	57.6739	40.45	53.7539	86.9833	50.1789	100.132	94.7485	76.5215	52.0219	63.741	42.0502		99.9932		90.0453	44.7888		43.4953	71.0864	125.285	86.452	64.2385	59.6414	91.056	82.8856			IMD0354	gemcitabine	IMD0354 + gemcitabine	-32.4699	-41.8703	-10.3398	-5.4877	-4.19804
	IMD0354	Indole-3-carbinol	IMD0354 + Indole-3-carbinol	75.9193	89.3549	87.0673	82.5788	119.975	112.075	91.9147	82.2986	116.741	86.9842	146.784	64.2842	83.0403	76.0034	103.731	89.3417	86.1373	82.4046	90.4262	126.486	127.548	72.8305	93.8016	82.9353	119.882	90.3967	100.948	86.0615	99.1699	83.2866	124.91	77.6502	68.0792	114.367	74.9154	82.7			IMD0354	Indole-3-carbinol	IMD0354 + Indole-3-carbinol	10.9382	82.9639	39.3509	57.7814	-13.2412
	IMD0354	lapatinib	IMD0354 + lapatinib	74.9991	82.0113	82.4007	67.9598	88.4235	94.801	72.6992	88.4267	73.6182	125.078	97.044	92.2358	90.4049	126.364	80.7206	77.1611	87.1461	121.731	65.3972	96.2258	90.3213	75.7272	56.0237	103.639	89.8213	74.9227	84.1845	114.123	102.833	80.9437	82.3761	81.9917	76.9684	87.9585	84.2025	22.7104			IMD0354	lapatinib	IMD0354 + lapatinib	-26.0194	-13.8318	-15.5869	14.7053	-14.2348
	IMD0354	lenalidomide	IMD0354 + lenalidomide	86.5267	100.942	118.189	121.292	80.0961	128.544	95.6408	119.251	108.755	131.752	74.6921	117.056	102.659	99.8684	126.419	105.773	103.218	124.119	121.553	125.986	90.6787	100.329	105.953	118.459	122.574	113.668	92.7018	93.8746	116.805	112.184	153.217	78.6939	77.3256	122.527	85.6802	83.8601			IMD0354	lenalidomide	IMD0354 + lenalidomide	-22.528	-49.0133	-44.9981	-11.7117	-1.59251
	IMD0354	Lestaurtinib	IMD0354 + Lestaurtinib	76.8796	66.6	61.5926	66.2714	91.9507	67.0126	72.3731	93.1298	89.6212	81.9829	86.6289	110.094	94.8523	86.2803	102.442	78.5433	78.9473	90.216	81.7251	63.9851	101.748	74.0389	86.1869	69.3811	113.467	84.2185	70.3914	51.7939	63.5257	52.4191	122.477	66.8523	72.1592	78.3918	72.1044	89.9238			IMD0354	Lestaurtinib	IMD0354 + Lestaurtinib	-27.4977	-15.5092	4.00999	0.810778	-2.99526
	IMD0354	MK2206	IMD0354 + MK2206	62.339	57.7909	55.0599	61.5886	76.1731	81.5957	74.3268	81.9288	107.224	68.1734	85.4495	79.0997	78.1958	88.2532	95.098	56.8544	91.895	99.2418	71.0185	81.8073	87.9694	75.3949	76.9965	86.3353	102.739	74.6709	83.6241	78.6965	66.6699	50.6969	123.366	66.2715	68.7612	89.0684	100.739	108.203			IMD0354	MK2206	IMD0354 + MK2206	-25.8979	-22.5753	1.08983	0.565347	-5.7629
	IMD0354	nilotinib	IMD0354 + nilotinib	73.6147	71.6971	77.9171	74.888	129.108	117.017	99.7294	105.535	101.669	98.4983	88.5399	168.544	94.694	100.65	79.4563	80.5047	115.606	130.157	91.2146	71.8593	104.334	97.5749	99.0144	85.6426	144.854	90.6295	73.9656	97.5153	76.9493	88.8211	90.3934	76.5339	78.046	64.8501	81.9339	51.33			IMD0354	nilotinib	IMD0354 + nilotinib	-5.87359	14.8411	-2.12188	-2.33033	-21.5419
	IMD0354	Nutlin-3	IMD0354 + Nutlin-3	69.809	54.4932	96.117	73.0843	58.5685	74.9302	67.3341	89.0335	103.584	83.5282	73.2022	91.0125	83.4204	120.87	85.8006	82.4811	73.7299	107.011	70.3192	127.971	120.71	83.4095	82.3092	109.065	23.2417	96.0724	62.8344	73.1076	101.098	93.6987	109.723	90.6334	72.7361	82.0104	88.5395	66.7159			IMD0354	Nutlin-3	IMD0354 + Nutlin-3	-16.1162	-4.28411	-1.66858	40.8321	13.957
	IMD0354	NVP-BEZ235	IMD0354 + NVP-BEZ235	64.7064	64.9752	73.9285	81.1723	95.4412	65.5373	79.9098	67.558	66.7349	76.7599	74.3098	73.2291	78.6281	72.7125	108.562	71.4956	87.4107	87.4757	84.8247	75.3328	82.383	80.9137	62.5965	95.3737	98.6274	70.9679	79.384	85.2693	78.2797	61.6455	130.394	69.1754	66.2906	80.8968	76.133	91.3526			IMD0354	NVP-BEZ235	IMD0354 + NVP-BEZ235	-7.59019	-27.0118	-13.0405	-11.8082	-7.80614
	IMD0354	OSI906	IMD0354 + OSI906	68.4211	88.6211	80.9992	81.643	95.8643	95.0021	92.8174	80.7443	103.835	98.2292	116.099	71.8201	83.7183	97.2434	115.778	96.0114	93.6347	89.2966	53.2956	92.3205	89.7398	81.34	116.355	93.4759	62.6311	73.6072	110.297	81.0602	93.9732	107.502	93.4524	75.6466	68.0246	69.213	74.3004	53.689			IMD0354	OSI906	IMD0354 + OSI906	3.68451	5.32865	-6.28432	22.1075	15.0363
	IMD0354	Pazopanib	IMD0354 + Pazopanib	86.3855	99.8683	75.0045	81.6002	116.434	99.1563	83.2015	104.416	113.607	82.6178	72.4159	139.896	83.6897	95.9312	124.893	85.7614	75.4852	81.3232	90.1323	79.7688	86.1405	73.0983	78.5154	89.9491	92.2438	136.389	115.831	90.5145	87.5802	109.158	86.0845	59.0552	59.1757	119.996	76.3138	83.7102			IMD0354	Pazopanib	IMD0354 + Pazopanib	-18.2791	8.80102	22.4956	23.4908	-14.98
	IMD0354	palbociclib/PD332991	IMD0354 + palbociclib/PD332991	62.2551	35.8534	61.3055	89.8502	102.571	68.4479	67.2331	40.1821	98.3233	50.2178	80.8337	38.8653	58.3377	64.1433	63.5728	79.494	81.9767	49.8587	73.2216	61.7795	77.4477	61.362	67.3862	64.0118	96.9203	66.71	62.0584	61.4703	61.7972	45.3192	110.315	56.3293	89.6927	77.1342	102.412	98.5374			IMD0354	palbociclib/PD332991	IMD0354 + palbociclib/PD332991	-11.9058	3.20899	2.84632	-10.2829	-13.2547
	IMD0354	Perifosine	IMD0354 + Perifosine	108.525	66.4428	83.6611	90.977	97.6225	88.123	97.1769	84.5783	88.8704	67.0763	198.521	84.829	84.841	74.0226	105.418	85.7505	107.969	66.0504	77.7058	95.5024	30.0378	88.1129	82.2409	67.4803	136.698	97.5937	95.3934	89.9938	83.6761	85.9624	110.499	75.1362	77.4177	92.0704	89.2568	88.7307			IMD0354	Perifosine	IMD0354 + Perifosine	-4.54475	29.3511	6.58129	25.1185	24.8454
	IMD0354	Crizotinib/PF2341066	IMD0354 + Crizotinib/PF2341066	82.0706	70.9366	85.0306	76.9702	73.4075	114.964	123.464	91.3312	106.509	80.3971	107.059	162.792	107.195	116.271	105.274	92.9973	72.2408	97.5303	127.148	93.4362	94.7599	103.278	117.676	89.6177	119.408	117.878	111.3	106.554	83.9253	149.614	102.21	78.5591	80.2662	78.8185	84.0598	90.8528			IMD0354	Crizotinib/PF2341066	IMD0354 + Crizotinib/PF2341066	7.69457	-25.0013	-23.4904	13.7129	15.4715
	IMD0354	PF562271	IMD0354 + PF562271	64.6687	92.7249	96.7608	78.9356	98.0993	86.2502	76.1269	82.6569	78.6151	100.171	68.7471	106.57	88.9153	64.4585	79.9139	79.0063	80.8257	67.6987	59.8158	70.3066	67.7352	88.3046	89.6434	91.3691	4.71485	79.8039	90.5655	75.5417	79.9707	71.0345	145.818	92.6903	73.3883	71.3807	58.6935	113.144			IMD0354	PF562271	IMD0354 + PF562271	9.49345	-41.4001	-3.70852	-20.1363	-9.22182
	IMD0354	PLX4720	IMD0354 + PLX4720	56.7887	57.7371	66.2847	79.3411	78.0639	86.8466	77.9406	66.5995	95.6043	65.4872	82.2838	91.6611	77.1313	72.7167	80.0878	78.3628	104.468	94.5948	67.8438	87.2958	121.963	87.7633	80.3963	92.5269	131.552	92.6246	76.6121	84.5424	93.1808	89.0999	120.716	70.9647	69.838	129.721	76.1006	84.337			IMD0354	PLX4720	IMD0354 + PLX4720	-9.20202	-1.24239	-5.52765	-9.07758	-10.9515
	IMD0354	vatalanib/PTK787	IMD0354 + vatalanib/PTK787	106.201	71.4242	71.937	63.2097	75.6328	77.4544	61.1703	94.5636	87.4417	69.666	87.2674	89.6892	65.0986	73.4775	109.283	61.4834	76.3502	79.5573	93.8428	22.7768	52.5487	69.0949	67.2014	82.8303	100.406	73.1462	56.8603	91.4258	63.6225	53.255	98.9377	82.3309	65.3943	85.5375	57.9477	48.6336			IMD0354	vatalanib/PTK787	IMD0354 + vatalanib/PTK787	-46.6211	21.7471	2.25412	5.02567	-14.3192
	IMD0354	RKI983	IMD0354 + RKI983	68.6915	91.5289	92.9975	49.6823	76.2955	73.9725	89.0669	29.8324	77.2581	100.141	50.9706	106.133	89.6143	93.5255	73.3098	60.8514	35.0697	66.5151	67.5419	55.8783	69.3869	88.3909	64.6154	106.645	103.86	133.267	88.0766	106.545	74.2443	93.9585	158.331	78.1186	75.9665	81.9826	77.3159	85.1378			IMD0354	RKI983	IMD0354 + RKI983	-5.36216	4.54247	-11.3181	45.6312	20.0202
	IMD0354	sorafenib	IMD0354 + sorafenib	110.006	107.712	69.3851	67.8298	100.83	84.3325	74.4196	91.0319	90.2171	82.6428	101.944	112.776	68.0484	73.105	89.3826	76.7333	81.3267	106.252	66.9731	93.141	87.1465	81.4205	86.6545	97.3941	90.7818	81.0968	88.6626	91.6931	70.8308	76.6114	51.6402	39.457	48.2761	74.8304	36.9065	32.7011			IMD0354	sorafenib	IMD0354 + sorafenib	-32.14	22.8247	21.2767	32.3927	19.5716
	IMD0354	sunitinib	IMD0354 + sunitinib	67.8072	70.193	69.9355	55.6705	140.07	67.3042	79.8984	100.84	77.147	51.7104	82.5524	140.088	92.2313	64.5509	82.2551	80.6841	82.268	87.5914	61.8534	47.6993	66.5649	78.8873	82.1523	64.9643	131.212	68.6038	95.8487	66.657	67.3844	61.271	78.1683	79.7071	69.5667	86.5266	88.3836	71.3092			IMD0354	sunitinib	IMD0354 + sunitinib	-42.1718	-28.6358	-12.061	7.67959	-19.4471
	IMD0354	temozolomide	IMD0354 + temozolomide	49.3379	36.4362	82.7509	87.4108	76.6058	77.665	108.96	67.0105	41.8825	85.3307	69.4464	83.7342	71.891	93.575	85.9906	84.7686	81.2768	81.5897	65.9165	95.8194	73.0603	71.9499	80.2517	66.1885	124.178	103.513	90.8256	78.6375	87.4214	87.1078	103.251	78.192	80.0069	111.565	113.176	95.3095			IMD0354	temozolomide	IMD0354 + temozolomide	-10.3641	-5.58588	2.79566	15.7508	2.49643
	IMD0354	Tideglusib/TZDZ-8	IMD0354 + Tideglusib/TZDZ-8	68.8317	91.8973	99.1179	80.7002	105.582	89.7392	90.0788	114.254	112.597	91.792	103.426	124.17	80.5816	82.5076	115.097	86.3361	91.0242	78.0862	91.5819	94.0849	63.9513	101.537	77.7399	85.4007	96.2335	102.965	114.113	85.264	102.828	88.6338	130.591	90.3155	87.5441	97.5473	95.2237	101.299			IMD0354	Tideglusib/TZDZ-8	IMD0354 + Tideglusib/TZDZ-8	12.9696	24.2243	-5.42517	45.1411	-2.42642
	IMD0354	stibogluconate	IMD0354 + stibogluconate	84.2875	73.839	115.344	110.678	112.163	89.3634	85.0694	111.602	94.4525	88.5929	116.091	90.33	96.8331	118.824	118.755	88.2289	100.814	91.3603	80.1224	83.9144	169.741	77.3949	90.1029	116.204	95.9869	103.767	82.6942	91.8268	98.6529	96.284	139.887	104.973	75.7044	105.368	88.8584	106.853			IMD0354	stibogluconate	IMD0354 + stibogluconate	-24.6138	49.6472	-26.1564	-4.56701	0.322594
	IMD0354	VX702	IMD0354 + VX702	81.1658	88.1199	110.575	88.8451	54.8486	121.678	87.55	127.796	95.3724	103.079	171.63	127.1	86.0616	129.898	97.6978	107.951	106.878	92.5393	51.5535	119.151	124.425	94.5498	96.4148	105.763	93.7113	118.583	93.6648	98.6651	100.816	91.6354	138.728	100.402	86.0624	131.415	112.839	102.062			IMD0354	VX702	IMD0354 + VX702	-25.8128	-3.95335	-23.6132	9.00574	38.3866
	IMD0354	XL147	IMD0354 + XL147	79.6265	92.8332	90.8387	79.691	116.589	87.7088	89.1732	81.3252	85.5601	82.5601	82.2701	116.868	61.7104	113.188	104.051	72.0151	89.9583	90.5503	89.9938	102.901	93.2359	72.8348	99.0886	128.654	132.458	109.277	91.8055	108.076	75.856	109.02	126.634	65.1478	69.1316	98.0546	73.7558	72.2317			IMD0354	XL147	IMD0354 + XL147	-17.8788	-2.43652	-12.8806	21.8483	-35.323
	IMD0354	YM155	IMD0354 + YM155	70.0369	47.1691	64.8028	42.1691	77.6384	86.2445	76.2915	80.55	23.765	94.8533	115.928	68.8664	57.1865	44.4726	96.021	90.9775	34.6928	89.9362	34.5429	108.825	44.3648	38.5511	31.3509	77.1091	78.3536	39.766	77.8053	28.9692	70.2588	72.5977	126.261	73.739	74.9541	116.569	67.8188	94.9077			IMD0354	YM155	IMD0354 + YM155	-30.171	16.9258	-37.61	-11.2357	3.60397
	ruxolitinib	Tanespimycin/17-AAG	ruxolitinib + Tanespimycin/17-AAG	59.2424	82.2678	69.3362	46.6198	85.41	77.7253	48.6528	72.9918	56.7557	32.081	80.5471	129.818	52.7892	82.347	24.4729	76.086	86.0968	170.266	84.9209	34.3955	14.6521	92.308	108.571	83.0633	84.8845	92.5477	110.018	94.5176	74.1406	59.0586	116.029	104.346	93.9904	65.8783	48.2538	81.4172			ruxolitinib	Tanespimycin/17-AAG	ruxolitinib + Tanespimycin/17-AAG	-4.3694	11.2991	32.4009	48.2688	-1.08481
	ruxolitinib	ABT263	ruxolitinib + ABT263	62.3098	105.23	110.879	74.1063	121.468	57.0524	54.4556	51.304	80.4743	79.0274	55.1399	98.212	84.0645	87.8178	67.5176	52.1424	35.5583	100.359	88.0457	2.0129	51.2454	104.092	92.6585	73.6932	138.217	96.844	82.7867	108.378	75.2273	16.5008	28.5279	23.7254	35.3359	21.3792	27.0012	47.2654			ruxolitinib	ABT263	ruxolitinib + ABT263	2.27389	-29.6103	30.1555	3.67919	-38.5179
	ruxolitinib	Veliparib/ABT888	ruxolitinib + Veliparib/ABT888	70.7978	83.4125	102.325	57.2368	74.0381	92.608	75.7426	62.3635	53.681	66.3417	100.386	92.7367	81.7399	93.7754	62.559	70.6191	83.7374	109.927	40.5916	65.5064	86.8136	70.9165	71.7022	101.198	1.14546	92.003	96.4409	90.8718	75.1381	65.9907	97.1134	85.8659	98.1677	76.2937	113.381	112.655			ruxolitinib	Veliparib/ABT888	ruxolitinib + Veliparib/ABT888	-8.46398	-3.82219	3.99344	20.8936	10.8759
	ruxolitinib	selumetinib/AZD6244	ruxolitinib + selumetinib/AZD6244	113.665	88.5873	70.9528	85.4436	107.351	82.7992	80.0061	95.6593	91.3493	84.6531	85.1693	190.793	86.0728	86.3916	81.9909	71.2012	123.342	172.963	146.023	81.7947	115.906	49.7779	49.1362	74.0141	37.6085	62.9258	72.0231	55.46	64.4973	78.9426	98.2304	76.7127	89.0062	70.6699	109.38	67.7144			ruxolitinib	selumetinib/AZD6244	ruxolitinib + selumetinib/AZD6244	-56.9032	-36.0564	-0.554778	-24.7086	-6.19215
	ruxolitinib	Bexarotene	ruxolitinib + Bexarotene	103.332	74.6663	93.9498	73.2631	95.4766	78.343	59.4262	87.4742	98.0214	95.0752	101.128	143.998	82.0688	86.8179	118.364	68.7683	74.31	128.614	153.051	62.5043	60.5344	73.2142	59.4412	120.666	76.2216	102.934	79.6869	118.694	72.2458	103.943	81.1715	47.2492	55.5411	92.8142	56.5919	60.6943			ruxolitinib	Bexarotene	ruxolitinib + Bexarotene	-34.1664	26.8872	56.5093	34.763	3.74116
	ruxolitinib	BI78D3	ruxolitinib + BI78D3	78.6557	77.5436	97.365	72.5435	99.0501	87.3843	90.5124	76.4327	70.4237	91.666	67.7857	127.13	85.378	72.5231	90.8161	79.8971	79.8987	113.866	110.607	72.8069	77.843	87.9531	90.59	110.411	121.678	112.096	86.2171	121.004	94.7135	70.4135	81.5756	81.6046	76.9213	86.1826	116.403	89.1722			ruxolitinib	BI78D3	ruxolitinib + BI78D3	-0.270879	4.25726	29.5262	37.683	0.0831829
	ruxolitinib	Bortezomib	ruxolitinib + Bortezomib	60.6437	27.9937	26.2262	29.8174	11.2418	18.3516	0.403163	20.8915	19.1874	26.7945	6.28619	17.2754	12.1029	22.2291	42.627	26.0235	75.5591	82.9661	75.2671	15.4335	5.97035	9.89493	3.13514	32.2891	11.1587	47.8981		2.07913	20.4591	33.733	24.6873	76.793	34.3148	12.6624	34.6518	11.9685			ruxolitinib	Bortezomib	ruxolitinib + Bortezomib	-4.55565	-1.00822	10.4258	-11.5188	5.25843
	ruxolitinib	CHIR265	ruxolitinib + CHIR265	49.6615	38.1535	49.3138	23.8855	71.6989	57.5226	35.4798	65.6747	41.7082	62.8346	39.0731	65.9165	88.552	60.2816	80.9035	63.7503	79.0541	94.1924	169.804	66.8141	55.4114	35.5311	62.4578	47.2866	111.732	56.8149	60.7433	32.1906	74.1473	18.7706	96.1857	56.8483	71.7412	35.456	74.7889	60.331			ruxolitinib	CHIR265	ruxolitinib + CHIR265	-1.03859	-6.87455	6.19664	10.0411	-9.09238
	ruxolitinib	cisplatin	ruxolitinib + cisplatin	61.17	7.82045	91.8939	66.3816	44.9257	34.4593	15.5145	67.0934	70.7688	66.7641	28.874	23.3479	53.6627	68.3739	69.0508	69.394	72.5689	79.4513	96.3501	46.9792	12.8453	44.6556	27.9501	94.4791	96.241	5.2156	50.3337	39.9475	69.4339	56.4754	66.6734	81.6994	78.3925	50.2611	86.9655	72.5156			ruxolitinib	cisplatin	ruxolitinib + cisplatin	34.3179	68.9243	9.54368	19.8379	33.5747
	ruxolitinib	CX4945	ruxolitinib + CX4945	105.18	101.866	83.3447	94.5408	105.354	107.81	84.5249	95.3235	74.9371	104.145	114.081	67.6789	83.1996	74.4467	104.492	71.9481	99.6879	96.2431	110.597	81.6186	96.757	84.1046	89.5539	87.4512	103.226	77.4991	102.507	112.537	111.986	89.0696	84.4885	74.5142	87.7092	113.001	100.309	88.71			ruxolitinib	CX4945	ruxolitinib + CX4945	-27.4028	-46.3163	4.28876	6.09199	-49.2224
	ruxolitinib	Darinaparsin	ruxolitinib + Darinaparsin	66.1172	72.1447	63.4257	41.0398	90.828	99.1975	78.2872	62.7793	75.878	57.8465	66.0374	102.495	80.1506	58.2771	82.8666	80.0617	74.0329	90.2708	138.965	70.2566	62.3338	85.3485	73.3818	94.329	121.572	86.078	64.9322	104.067	77.6888	76.4658	88.7252	85.5378	87.4711	91.8251	100.551	115.985			ruxolitinib	Darinaparsin	ruxolitinib + Darinaparsin	4.25237	-15.0505	37.1852	15.5678	-11.6733
	ruxolitinib	dasatanib	ruxolitinib + dasatanib	82.3843	70.0371	82.1065	60.596	65.9692	99	77.4341	43.5489	41.0761	71.5114	69.0816	24.9789	87.7922	60.8142	71.8094	71.9209	71.6184	77.3783	55.7316	24.7254	29.1809	79.1189	53.9035	105.008	67.4693	108.286	61.6443	97.4229	87.7871	51.9447	72.2069	108.808	108.146	84.5602	84.1712	55.6095			ruxolitinib	dasatanib	ruxolitinib + dasatanib	3.58782	6.15927	46.2209	-0.935113	-1.01323
	ruxolitinib	decitabine	ruxolitinib + decitabine	63.472	82.1224	103.678	68.4646	75.3998	89.7794	73.7127	62.3979	65.0078	80.7137	74.6754	85.1119	61.7532	74.0909	89.0918	62.0325	103.774	110.904	48.444	59.4755	67.2251	60.6245	70.3297	98.2797	93.7697	86.1517	76.2043	71.7624	60.0026	62.3007	137.106	106.546	90.0411	75.2202	97.204	94.5276			ruxolitinib	decitabine	ruxolitinib + decitabine	26.1226	-13.6453	45.187	28.2436	6.8547
	ruxolitinib	Docetaxel	ruxolitinib + Docetaxel	58.8061	13.1713	31.1376	34.0368	44.6856	51.3577	12.6855	28.2622	7.8729	44.3105	58.9604	48.8617	39.8614	31.2955	82.9187	42.6758	59.5762	73.5642	24.0138	38.8419	28.6588	35.0545	34.22	48.7303	96.3979	19.2062	64.4527	38.702	20.1609	16.4597	87.7859	67.9034	64.2367	57.9294	80.3062	82.1138			ruxolitinib	Docetaxel	ruxolitinib + Docetaxel	-8.26833	1.53664	5.38108	-8.21289	-1.76084
	ruxolitinib	Dovitinib/CHIR-258	ruxolitinib + Dovitinib/CHIR-258	92.4156	60.5941	66.5621	52.5635	63.4142	78.1337	53.0411	68.6958	42.1625	77.6009	96.8927	119.651	75.7905	81.8083	84.0989	74.7521	69.0147	103.755	125.537	52.0235	62.2793	65.2045	48.4005	98.0039	77.8342	83.4706	79.9438	55.8775	48.5965	58.484	118.34	126.952	101.632	89.1916	102.468	99.5107			ruxolitinib	Dovitinib/CHIR-258	ruxolitinib + Dovitinib/CHIR-258	-16.4537	-0.0627856	31.1458	4.13778	23.8124
	ruxolitinib	ENMD2076	ruxolitinib + ENMD2076	86.5328	79.4001	80.2075	68.1647	108.859	106.4	76.9176	78.4872	76.585	85.3448	78.2035	58.9773	89.9717	81.8011	92.8766	88.8669	86.1947	138.944	94.209	62.4298	89.2217	90.4808	88.876	102.971	3.01315	98.9082	66.6814	92.5425	71.2765	79.2281	106.769	105.956	105.821	90.0952	99.076	106.081			ruxolitinib	ENMD2076	ruxolitinib + ENMD2076	-19.2123	-22.245	85.2686	11.4122	-17.718
	ruxolitinib	Enzastaurin	ruxolitinib + Enzastaurin	93.2152	115.606	98.8231	102.548	101.264	123.263	80.2577	53.7372	70.807	129.02	388.132	169.499	89.6237	90.2993	108.538	90.7311	69.6431	117.905	123.768	81.5647	93.7656	103.687	101.219	127.886	92.1863	101.362	91.5386	104.171	90.8756	111.67	95.567	84.7502	115.544	119.76	92.7514	87.243			ruxolitinib	Enzastaurin	ruxolitinib + Enzastaurin	-25.2404	-4.34891	10.1487	-17.9027	22.6302
	ruxolitinib	erlotinib	ruxolitinib + erlotinib	71.6847	64.2583	75.9303	53.9894	78.8049	74.8329	69.3614	70.6666	63.7852	85.9451	79.2825	83.2629	90.8475	92.4525	91.6741	70.3751	102.615	135.092	125.904	37.6413	63.8683	71.7142	74.3589	61.2823	10.9062	80.4348	64.6771	67.9829	64.219	44.2437	93.2573	116.697	90.2808	81.1151	88.2987	80.8632			ruxolitinib	erlotinib	ruxolitinib + erlotinib	-10.3482	-2.05264	41.2795	13.4876	1.79113
	ruxolitinib	etoposide	ruxolitinib + etoposide	82.4016	93.9331	101.735	85.7669	92.8802	110.916	76.2052	71.4046	73.1359	104.787	72.9365	134.779	85.7862	105.159	99.4427	70.8798	82.0949	91.367	78.8168	69.1504	72.5575	77.2925	79.0739	94.5249	115.394	66.9726	50.493	110.422	89.3833	78.0387	126.09	85.098	78.9371	69.8771	104.371	108.977			ruxolitinib	etoposide	ruxolitinib + etoposide	-23.5354	-5.50213	3.55254	-3.20209	26.1881
	ruxolitinib	everolimus	ruxolitinib + everolimus	68.4976	52.0203	79.0867	55.6145	101.367	90.7073	72.9917	68.7399	56.3088	71.9819	79.6674	83.2	76.2195	77.5044	97.6785	62.4778	84.5147	91.4515	129.115	80.1029	57.274	74.7964	76.7863	63.8715	80.1344	72.9955	89.5541	87.7379	68.8565	54.2844	130.4	102.014	78.0881	77.1575	100.012	107.52			ruxolitinib	everolimus	ruxolitinib + everolimus	-10.7737	-5.63413	16.6885	1.41933	-16.6078
	ruxolitinib	FK866	ruxolitinib + FK866	108.111	69.6756	96.5001	69.9927	72.3428	102.892	6.83036	55.9638	83.1615	109.96	16.1219	50.5685	52.7858	86.5192	98.1671	35.9577	94.7593	151.399	23.5531	83.4932	93.6702	18.7688	26.9577	111.761	0.436385	7.35433	84.8582	42.5274	83.6519	40.5541	123.551	106.61	56.6056	83.5879	83.6461	54.6737			ruxolitinib	FK866	ruxolitinib + FK866	-1.8926	56.2836	82.1821	43.9085	-11.7702
	ruxolitinib	fludarabine	ruxolitinib + fludarabine	103.427	1.72026	23.555	23.8038	104.793	88.6697	61.6781	48.6582	60.4609	91.33	78.3341	64.743	78.1418	85.138	83.1344	56.4897	36.8796	47.6917	127.674	62.2744	56.0748	62.6711	82.6663	20.5016	90.9746	2.07412	89.9081	88.6271	67.4186	59.83	86.5093	92.9162	90.8169	52.734	111.297	127.923			ruxolitinib	fludarabine	ruxolitinib + fludarabine	-27.604	2.64761	-0.470654	-5.72459	21.3128
	ruxolitinib	fingolimod	ruxolitinib + fingolimod	13.3524	0.574544	17.235	30.1903	41.0521	17.9378	0.295577	43.2497	8.79974	5.10057	54.647	9.7529	5.25891	9.55815	15.607	1.78213	73.3276	51.5496	20.1779	3.14047	3.75987	37.6576	0.555713	15.284	106.791	0.479793	1.87854	0.195235	38.6725	1.18084	19.5347	42.9429	25.697	68.6575	10.2566	3.84849			ruxolitinib	fingolimod	ruxolitinib + fingolimod	-0.991295	0.735283	0.167416	2.31347	10.389
	ruxolitinib	vismodegib/GDC0449	ruxolitinib + vismodegib/GDC0449	78.9637	103.892	83.6573	73.6978	104.127	116.264	70.6787	88.1989	91.4362	112.53	67.1297	134.829	96.1259	102.458	90.2702	70.863	99.6811	139.176	148.843	81.2148	81.4237	76.5939	87.0061	89.5039	50.78	101.281	97.0882	94.5496	75.9139	81.7399	96.3035	82.8106	101.056	83.5791	126.417	119.101			ruxolitinib	vismodegib/GDC0449	ruxolitinib + vismodegib/GDC0449	-5.37784	-28.1562	26.9416	25.1119	-13.8924
	ruxolitinib	gemcitabine	ruxolitinib + gemcitabine	117.321	102.665	90.2741	77.724	44.8259	83.507	39.8395	48.7065	42.5533	74.3875	72.0576	80.7058	33.9825	45.0011	88.908	63.0822	83.7372	103.791	58.2153	45.7612	62.5492	51.7126	90.0061	106.36	107.034	104.389	54.9693	87.5896	41.0029	80.5218	74.3897	92.7838	69.6602	61.6739	85.5662	92.4244			ruxolitinib	gemcitabine	ruxolitinib + gemcitabine	-42.2663	-27.1992	25.897	8.94039	-5.16511
	ruxolitinib	IMD0354	ruxolitinib + IMD0354	113.547	103.152	85.1425	51.1806	107.076	82.9735	75.0132	75.9783	76.3706	116.759	68.193	81.6789	81.5224	75.6027	101.45	67.7154	79.3642	116.135	101.201	80.55	84.7163	77.5368	77.2692	92.4385	11.8678	91.692	72.3244	107.244	72.5071	69.1068	117.118	74.6453	67.458	87.3006	76.1889	100.391			ruxolitinib	IMD0354	ruxolitinib + IMD0354	-34.2199	-16.3027	37.6021	54.4163	2.24868
	ruxolitinib	Indole-3-carbinol	ruxolitinib + Indole-3-carbinol	111.086	70.1565	92.1039	67.403	98.6323	120.059	90.1769	82.7444	71.8557	97.2504	78.8543	146.791	98.5505	83.3048	104.618	89.7322	101.717	126.909	133.325	90.9729	88.2869	80.1693	83.5006	88.2692	95.8538	99.4072	77.2518	113.155	105.55	110.54	129.087	94.706	100.976	87.4275	101.579	144.87			ruxolitinib	Indole-3-carbinol	ruxolitinib + Indole-3-carbinol	-8.04962	110.05	71.0051	52.8701	14.0216
	ruxolitinib	lapatinib	ruxolitinib + lapatinib	42.5872	72.8932	81.8026	64.4315	96.5858	92.1232	56.3704	74.7479	78.6659	82.4221	80.9378	69.4952	94.7947	114.358	107.268	69.8522	70.2521	171.89	72.7613	68.0428	37.5442	91.5754	57.2391	72.3511	73.1713	96.4941	85.004	109.632	70.3309	73.626	88.3853	86.0126	97.5381	72.3113	97.6053	45.6756			ruxolitinib	lapatinib	ruxolitinib + lapatinib	15.516	-1.59295	4.40283	6.40329	-18.2824
	ruxolitinib	lenalidomide	ruxolitinib + lenalidomide	103.508	99.6324	86.6687	86.9282	129.094	99.3287	106.529	91.2585	73.7514	100.932	76.0423	142.194	93.715	75.9063	95.1869	89.2685	102.702	143.868	114.494	94.5716	80.1486	89.9327	91.2248	87.4747	115.165	98.6992	81.4283	138.442	95.8926	81.1743	106.518	106.491	109.477	97.9905	102.148	93.5401			ruxolitinib	lenalidomide	ruxolitinib + lenalidomide	-27.5883	-45.3273	7.76485	6.97013	-46.2362
	ruxolitinib	Lestaurtinib	ruxolitinib + Lestaurtinib	75.5848	56.5595	63.6965	59.0684	84.1708	63.2849	60.6788	65.5954	76.8063	71.6228	70.2348	130.164	76.0338	77.5881	76.2301	78.9023	79.7347	120.714	97.7117	78.4524	85.2508	62.2349	91.3338	67.5861	12.8734	85.0357	90.416	63.4419	67.8646	44.3171	96.6774	82.1741	84.6362	80.0731	84.391	93.1145			ruxolitinib	Lestaurtinib	ruxolitinib + Lestaurtinib	-17.0044	-3.13025	20.9462	-1.58648	9.7184
	ruxolitinib	MK2206	ruxolitinib + MK2206	65.1303	94.5267	73.0662	66.9829	93.8525	104.192	75.5833	81.029	64.6115	92.7353	74.9646	95.363	104.522	109.123	92.8266	67.0003	85.0237	129.624	112.784	79.8616	72.2222	86.1055		126.594		84.4978	99.9699		77.014	53.3981	110.057	109.446	84.4682	82.6296	110.753	125.68			ruxolitinib	MK2206	ruxolitinib + MK2206	-21.9013	-57.6993	-0.619894	-13.7239	-19.5372
	ruxolitinib	nilotinib	ruxolitinib + nilotinib	90.9486	93.0446	81.4136	58.6514	117.966	130.461	76.9723	90.3207	77.6997	98.8189	89.6023	136.445	90.1918	111.841	77.0443	61.6599	103.872	153.622	124.013	85.3212	76.7824	89.3142	74.6795	95.3437	11.7565	77.2852	93.1213	125.912	82.9892	83.6506	106.174	92.1795	102.23	73.2149	106.282	78.9036			ruxolitinib	nilotinib	ruxolitinib + nilotinib	-10.5892	-2.54542	16.3799	3.5225	-4.43386
	ruxolitinib	Nutlin-3	ruxolitinib + Nutlin-3	60.3864	132.14	136.488	90.9193	79.0692	90.8173	70.0355	76.2793	110.601	106.365	73.5781	69.2932	108.009	124.42	87.7414	98.7261	86.8353	122.733	125.835	76.1254	81.7082	104.016	103.859	129.009	74.4265	134.167	63.8	121.476	108.314	110.326	131.323	94.1355	93.849	89.7777	108.166	87.6582			ruxolitinib	Nutlin-3	ruxolitinib + Nutlin-3	3.30771	-79.6327	-14.627	6.69455	-2.52114
	ruxolitinib	NVP-BEZ235	ruxolitinib + NVP-BEZ235	78.8813	48.8344	68.287	65.4344	76.8304	64.3713	42.7346	68.7721	44.2291	64.4056	59.7373	76.4953	70.3297	78.8935	80.4448	51.1368	100.543	106.096	89.5887	89.4503	57.6517	81.4358	74.5901	72.1919	61.9707	64.2042	69.9035	66.9227	59.0055	34.1103	159.37	94.485	98.4351	58.2585	89.6828	96.1361			ruxolitinib	NVP-BEZ235	ruxolitinib + NVP-BEZ235	-11.126	-9.13341	10.2727	-5.99697	15.6652
	ruxolitinib	OSI906	ruxolitinib + OSI906	104.232	115.648	77.9431	64.9273	125.719	97.2878	62.3425	85.6994	77.535	116.239	96.5529	89.7849	94.3976	80.7892	102.695	71.6714	92.3383	118.611	90.1641	72.4817	74.1152	80.8778	96.2498	89.0352	171.777	91.064	79.0708	121.418	68.4143	136.54	136.774	85.9517	78.5753	63.7946	80.2465	85.006			ruxolitinib	OSI906	ruxolitinib + OSI906	-18.6947	-17.3983	18.4566	23.9753	-8.66733
	ruxolitinib	Pazopanib	ruxolitinib + Pazopanib	76.7094	103.009	68.4384	76.2625	80.035	95.0017	64.1186	76.7505	78.3836	103.476	68.7302	94.1664	87.2133	73.7472	105.671	78.1984	72.199	103.925	82.7629	61.9589	52.0366	60.1063	53.8284	70.7981	103.393	73.8801	88.4766	85.6668	77.4195	68.8128	75.6035	87.1096	79.0196	85.2587	77.1596	114.836			ruxolitinib	Pazopanib	ruxolitinib + Pazopanib	4.08334	10.6341	57.3595	13.7888	27.0464
	ruxolitinib	palbociclib/PD332991	ruxolitinib + palbociclib/PD332991	55.9057	54.7437	49.0053	47.6806	87.4238	63.4446	48.8389	38.8416	70.1463	54.6761	45.796	70.0727	67.3503	58.4073	65.3129	64.5094	73.0861	97.0937	56.5033	96.2427	59.6271	69.2425	59.976	61.3164	152.531	64.1981	52.2643	62.3602	44.8569	38.2809	111.16	81.6371	84.4983	63.5615	106.496	101.287			ruxolitinib	palbociclib/PD332991	ruxolitinib + palbociclib/PD332991	3.82219	-13.8934	33.7656	20.4998	6.8466
	ruxolitinib	Perifosine	ruxolitinib + Perifosine	137.956	48.1396	82.7782	85.5128	110.006	141.582	82.4993	67.9186	53.2111	80.8605	69.0847	70.4101	100.049	96.5183	78.1837	78.3899	71.4794	114.123	161.275	82.6357	24.8408	95.285	90.3438	70.6476	156.316	83.7759	92.2862	134.552	86.7695	125.287	80.6511	83.208	94.916	98.8501	87.6584	103.97			ruxolitinib	Perifosine	ruxolitinib + Perifosine	-14.6072	52.0389	33.6556	13.9682	19.2539
	ruxolitinib	Crizotinib/PF2341066	ruxolitinib + Crizotinib/PF2341066	63.1159	54.8893	110.411	93.2123	91.632	119.026	72.4073	79.4486	60.3727	83.969	91.6893	109.906	102.503	90.8764	91.6061	107.917	91.8356	131.194	67.8264	72.466	78.0135	86.5748	116.161	104.935	137.654	90.0037	80.2271	84.4852	88.9727	116.51	83.9413	109.88	104.049	87.2404	117.379	97.5196			ruxolitinib	Crizotinib/PF2341066	ruxolitinib + Crizotinib/PF2341066	43.37	-6.85144	-31.0102	-15.5069	2.17651
	ruxolitinib	PF562271	ruxolitinib + PF562271	55.363	58.938	96.2241	58.3309	73.9404	116.722	74.3292	69.5082	52.2444	84.4992	88.0549	61.0761	76.7382	42.7261	55.6184	72.7234	73.7765	99.3305	79.8719	56.7561	63.5012	80.6218	67.55	73.8019	58.8067	84.039	75.6106	98.6588	90.6935	61.1589	75.108	98.6268	91.4427	72.4386	86.0505	117.311			ruxolitinib	PF562271	ruxolitinib + PF562271	32.6135	-5.26399	23.835	-7.9465	19.8664
	ruxolitinib	PLX4720	ruxolitinib + PLX4720	94.6871	62.4773	61.7131	77.9071	118.097	79.9953	83.5401	79.7639	99.9776	93.3069	73.7455	157.276	99.8025	69.0709	89.0263	82.2397	83.9727	106.846	118.269	87.8099	102.608	89.4353	75.4064	114.745	134.473	114.541	91.741	143.214	83.5932	130.647	115.93	102.235	110.977	123.208	94.9915	170.937			ruxolitinib	PLX4720	ruxolitinib + PLX4720	-38.2364	-3.39673	16.6777	-17.6991	-47.2625
	ruxolitinib	vatalanib/PTK787	ruxolitinib + vatalanib/PTK787	69.1372	59.509	69.6052	37.3062	62.6192	94.9896	47.3778	81.8646	49.1279	84.3698	50.6917	81.1279	63.0843	72.0912	78.1534	50.6606	52.5241	98.5571	38.9142	52.1564	81.1726	69.7254	80.7028	68.5661	121.914	85.6298	49.9518	93.6525	48.9417	75.3014	57.4005	75.4752	70.7758	62.1098	86.9579	83.4886			ruxolitinib	vatalanib/PTK787	ruxolitinib + vatalanib/PTK787	1.54049	37.9268	26.1186	21.1639	2.095
	ruxolitinib	RKI983	ruxolitinib + RKI983	91.2047	74.2818	115.833	45.2479	105.682	78.3052	76.6445	66.3395	54.6504	117.227	48.8678	68.4846	79.2063	72.0535	84.6085	59.7426	56.2992	118.56	71.8671	60.3681	74.5489	73.2387	57.1377	78.8283	140.083	99.4651	102.329	98.1709	54.7557	73.3083	126.933	101.935	119.091	65.5331	148.601	119.732			ruxolitinib	RKI983	ruxolitinib + RKI983	-16.079	26.187	-10.4476	36.4252	-4.02453
	ruxolitinib	sorafenib	ruxolitinib + sorafenib	138.687	102.979	109.201	96.5637	117.759	109.642	77.3352	102.639	81.7799	122.077	119.377	118.073	106.036	130.31	106.171	96.0173	85.8698	169.467	106.409	107.778	132.87	98.5842	153.541	127.899	102.269	105.633	93.7082	116.639	89.5301	99.2479	107.807	83.1803	79.1396	82.2675	96.319	59.5009			ruxolitinib	sorafenib	ruxolitinib + sorafenib	-46.3167	33.5327	7.77401	-10.6841	9.32006
	ruxolitinib	sunitinib	ruxolitinib + sunitinib	68.6148	69.0937	61.7205	50.2876	129.395	62.2413	88.454	78.2501	57.2137	64.2052	76.868	128.869	91.9628	71.0712	87.4549	99.9372	69.8667	86.9561	71.0855	42.1537	42.1812	64.8044		76.3764		80.7989	99.7114		57.5228	54.246	74.7209	97.7805	98.6415	85.9114	103.383	91.9519			ruxolitinib	sunitinib	ruxolitinib + sunitinib	-38.2042	-25.6343	12.9512	3.99647	-2.08199
	ruxolitinib	temozolomide	ruxolitinib + temozolomide	76.5555	48.4223	126.318	96.7915	94.1882	100.762	102.773	53.8244	31.5533	92.8713	34.0558	108.496	87.8911	122.292	100.86	91.5343	90.9506	127.82	79.5762	71.4325	101.516	105.941	103.817	74.4151	100.614	129.22	92.1589	136.121	104.272	91.3981	135.377	122.125	110.988	109.318	102.662	138.169			ruxolitinib	temozolomide	ruxolitinib + temozolomide	-30.322	-16.1598	-15.9426	-8.39348	-10.6988
	ruxolitinib	Tideglusib/TZDZ-8	ruxolitinib + Tideglusib/TZDZ-8	91.7147	115.292	92.8787	72.3913	99.4556	124.261	77.0877	84.8023	91.8553	100.792	134.525	124.96	89.1235	93.1601	83.0077	96.8429	98.1206	124.093	100.739	99.3488	74.3463	90.5194		84.9573		96.8859	87.0706		80.2964	92.5848	150.01	89.2137	89.6124	92.6037	118.658	105.335			ruxolitinib	Tideglusib/TZDZ-8	ruxolitinib + Tideglusib/TZDZ-8	5.32391	6.14502	28.0069	35.4408	9.42101
	ruxolitinib	vincristine	ruxolitinib + vincristine	55.9829	79.6966	59.2236	65.7939	101.065	69.8796	82.6015	49.3033	59.4847	73.5516	43.1247	91.7098	82.5508	40.495	104.775	88.6272	96.218	122.389	131.608	55.9187	54.1843	99.5928	107.669	71.9165	89.6309	104.846	61.0818	102.073	83.1199	92.4739	78.9766	80.3824	92.0498	48.207	88.1521	137.025			ruxolitinib	vincristine	ruxolitinib + vincristine	31.2321	1.16783	31.5945	45.6183	15.8285
	ruxolitinib	stibogluconate	ruxolitinib + stibogluconate	119.96	103.563	103.389	74.6233	92.068	104.314	73.7786	78.4652	83.4345	128.121	68.4195	105.247	96.0958	101.629	80.2982	64.1679	70.4906	129.494	127.554	80.37	74.0635	99.6927	71.6241	105.123	86.3041	107.211	104.396	141.878	85.3299	94.9038	108.634	110.442	92.8073	91.2112	97.261	132.921			ruxolitinib	stibogluconate	ruxolitinib + stibogluconate	-49.1703	25.5752	11.6841	16.3019	26.6568
	ruxolitinib	VX702	ruxolitinib + VX702	102.7	102.094	128.269	78.7237	94.2933	120.29	70.0263	101.657	79.3099	87.7833	88.1224	119.962	97.414	121.76	88.1815	87.64	109.277	127.069	135.72	81.5318	95.954	95.4601		91.6941		110.915	83.7937		87.9674	99.7706	101.143	97.8823	113.229	87.5352	123.515	137.124			ruxolitinib	VX702	ruxolitinib + VX702	-37.0359	-14.0747	-16.067	5.12362	4.11294
	ruxolitinib	XL147	ruxolitinib + XL147	65.3776	104.315	85.8258	85.0972	113.665	117.282	71.0575	94.2518	83.0898	116.845	73.9876	138.655	74.6652	117.868	104.437	60.9873	82.478	108.681	99.2311	69.5741	87.4077	82.7592	90.4734	102.782	105.864	102.373	95.3247	119.309	84.2004	74.1451	87.6052	78.9772	53.2631	77.7003	66.224	55.3515			ruxolitinib	XL147	ruxolitinib + XL147	7.87192	-9.78031	14.7584	1.91077	-27.8909
	ruxolitinib	YM155	ruxolitinib + YM155	48.0865	36.4309	52.0341	29.8374	62.7227	94.1879	49.176	52.8044	16.8007	95.9016	72.8713	71.9725	53.6338	30.8806	77.9469	75.0759	29.0823	107.999	23.8994	76.4229	44.2912	60.8472	27.38	83.8037	76.4065	34.1528	72.9584	45.1884	39.518	50.8151	145.547	126.116	103.179	103.46	109.176	137.116			ruxolitinib	YM155	ruxolitinib + YM155	-0.794815	30.5977	-16.949	-3.33096	23.0257
	Indole-3-carbinol	Veliparib/ABT888	Indole-3-carbinol + Veliparib/ABT888	73.2803	81.0981	107.832	100.031	73.7981	99.8867	102.636	89.4828	93.8967	99.2714	104.651	92.5444	111.192	118.538	102.458	95.2549	121.569	99.6811	53.819	84.9565	122.845	94.1445	98.6846	102.758	9.81269	102.3	92.0347	93.6492	132.157	100.894	110.747	98.1918	90.402	80.6425	97.3957	116.284			Indole-3-carbinol	Veliparib/ABT888	Indole-3-carbinol + Veliparib/ABT888	-5.02938	76.8185	1.66801	3.82034	9.10412
	Indole-3-carbinol	CHIR265	Indole-3-carbinol + CHIR265	43.1807	42.3559	48.5746	36.7945	58.3238	66.4076	23.6639	85.9562	88.7826	43.7258	48.6023	78.3346	83.5017	44.7493	64.8107	63.1782	64.3238	63.2541	53.8291	58.4119	63.9448	40.1075	68.4846	61.0556	143.506	57.1543	58.9736	41.9954	73.996	18.7008	84.5566	73.1	71.7575	37.8981	81.4124	61.5369			Indole-3-carbinol	CHIR265	Indole-3-carbinol + CHIR265	10.0579	19.7053	8.5972	8.30103	2.79947
	Indole-3-carbinol	Darinaparsin	Indole-3-carbinol + Darinaparsin	77.1565	129.529	72.6086	52.6659	78.5197	89.8898	100.062	71.3535	112.249	81.0032	78.257	84.9165	100.559	83.536	78.9404	79.5336	75.7993	68.6605	82.1734	73.8232	84.6959	98.6581	103.744	68.3019	78.2772	90.1464	77.9987	95.7788	74.1713	76.5051	85.0705	106.217	88.5962	83.167	77.22	117.538			Indole-3-carbinol	Darinaparsin	Indole-3-carbinol + Darinaparsin	-0.106919	-16.2471	31.0133	22.5773	-1.2403
	Indole-3-carbinol	dasatanib	Indole-3-carbinol + dasatanib	74.3097	91.0554	94.122	61.0887	43.3414	81.2814	75.8712	70.9564	64.4085	73.1822	52.9189	11.6076	70.8798	63.5728	89.2135	70.9616	75.4939	70.4188	63.8989	30.7305	35.6488	69.1724	45.1498	96.3911	111.069	74.3323	50.0609	86.4954	71.49	52.5642	56.0056	92.9059	100.453	106.316	81.9938	47.8758			Indole-3-carbinol	dasatanib	Indole-3-carbinol + dasatanib	19.8234	60.1272	38.046	18.213	20.0756
	Indole-3-carbinol	erlotinib	Indole-3-carbinol + erlotinib	72.8882	72.0523	76.6219	46.0256	85.5922	70.507	75.2041	92.6751	82.4374	83.322	99.1048	103.451	91.0748	80.3852	101.558	81.9116	104.417	70.6483	70.1224	45.4522	75.9161	59.2607	67.8991	67.3437	136.415	76.5429	101.487	59.8896	70.7783	48.24	80.8354	112.805	75.9661	88.0818	94.6462	92.5287			Indole-3-carbinol	erlotinib	Indole-3-carbinol + erlotinib	-5.7293	51.3711	44.0958	43.6653	-6.9056
	Indole-3-carbinol	lenalidomide	Indole-3-carbinol + lenalidomide	69.1957	74.0643	77.4764	87.2525	70.6892	95.4469	108.16	99.2213	99.8152	104.64	127.845	90.5655	112.186	101.435	115.708	104.986	97.4617	90.274	114.988	67.1517	69.4337	98.8031	104.963	91.6885	172.743	98.9169	93.024	87.4469	96.5512	107.747	85.484	95.4136	105.959	89.061	91.9167	87.5093			Indole-3-carbinol	lenalidomide	Indole-3-carbinol + lenalidomide	13.9311	33.6837	19.7833	37.5578	10.2054
	Indole-3-carbinol	vatalanib/PTK787	Indole-3-carbinol + vatalanib/PTK787	81.4277	88.6381	84.2017	53.8378	57.6652	89.375	74.0635	91.7678	77.692	78.1594	66.8864	74.2187	77.9734	101.986	90.2024	58.1093	72.0284	90.3788	51.0322	65.4209	90.9694	82.8965		96.5779		88.5123	89.573		74.334	53.3214	58.4168	85.9791	83.6528	72.2213	89.1527	87.8848			Indole-3-carbinol	vatalanib/PTK787	Indole-3-carbinol + vatalanib/PTK787	-4.04076	104.686	14.387	23.8811	5.5158
	Indole-3-carbinol	temozolomide	Indole-3-carbinol + temozolomide	62.7589	37.4409	86.6663	73.3076	78.9479	64.1512	102.548	55.2372	39.9759	66.4235	88.9015	56.6385	76.0354	98.9462	110.951	96.0052	87.5272	91.5063	75.549	75.4156	74.8355	93.754	89.0765	66.7793	124.354	91.0082	100.679	80.8377	104.01	74.4467	66.2737	99.6529	83.3528	94.7115	87.388	87.0884			Indole-3-carbinol	temozolomide	Indole-3-carbinol + temozolomide	-12.1365	26.5716	27.0121	44.1917	2.56355
	Indole-3-carbinol	XL147	Indole-3-carbinol + XL147	68.2492	55.288	67.145	68.8132	83.5179	118.344	89.1289	79.9635	79.3411	92.5937	74.6148	114.984	59.983	74.7537	79.9328	74.4684	70.2102	80.54	93.7029	108.367	79.5893	76.4175	76.4182	95.2977	128.894	86.0673	73.9656	90.7923	88.7426	105.824	70.99	68.1261	57.0391	76.8545	62.5732	62.3378			Indole-3-carbinol	XL147	Indole-3-carbinol + XL147	11.9537	132.279	36.4495	46.8384	0.223761
	Indole-3-carbinol	YM155	Indole-3-carbinol + YM155	54.4502	34.9881	52.1402	57.5497	80.2393	83.5621	100.159	77.8805	30.8843	88.8921	136.885	99.4559	61.0476	41.0529	107.387	108.736	34.6328	92.5517	45.1076	90.6856	72.6743	42.3072	30.3124	73.5088	109.94	50.4227	82.3162	44.624	67.7316	68.3689	109.752	98.2866	97.9008	97.6867	77.5631	106.288			Indole-3-carbinol	YM155	Indole-3-carbinol + YM155	-2.66926	98.0047	-16.005	-22.3171	3.47755
	lapatinib	Tanespimycin/17-AAG	lapatinib + Tanespimycin/17-AAG	44.1602	46.3681	81.4933	56.9697	52.8354	49.5208	36.3786	77.1939	71.0666	41.8518	91.9174	76.1179	43.108	85.434	34.1233	71.0989	84.3744	112.012	41.2057	57.2638	5.51298	90.741	70.0475	95.9001	99.2102	97.2039	72.8146	86.4665	70.9867	50.1165	41.5189	104.233	88.9781	71.6696	61.536	44.284			lapatinib	Tanespimycin/17-AAG	lapatinib + Tanespimycin/17-AAG	-10.2795	27.0852	-26.1146	17.3125	4.3886
	lapatinib	Veliparib/ABT888	lapatinib + Veliparib/ABT888	41.5103	57.2098	77.9455	52.6005	78.3733	72.9475	70.8351	96.7151	73.0075	63.6363	69.683	68.0338	86.7979	101.231	104.88	69.2854	108.757	107.939	57.4103	61.6364	77.8255	76.7096		98.3611		80.5869	63.8421		67.6052	67.3987	73.3195	116.427	90.2958	70.8635	127.975	68.8155			lapatinib	Veliparib/ABT888	lapatinib + Veliparib/ABT888	-3.02305	5.27139	-20.073	8.56277	-20.7497
	lapatinib	Bexarotene	lapatinib + Bexarotene	37.7666	61.8415	66.0396	49.3126	51.1915	73.2902	43.5728	90.3411	92.0094	82.6863	94.1277	63.8935	63.2217	77.7712	71.0802	71.6879	82.7351	122.587	46.4446	90.633	41.3186	53.916	51.4635	84.4168	171.934	79.7843	57.2249	86.0163	63.0121	64.9402	38.4577	51.0833	47.713	86.6412	16.431	25.6592			lapatinib	Bexarotene	lapatinib + Bexarotene	4.93875	17.8816	15.86	35.254	16.1389
	lapatinib	CHIR265	lapatinib + CHIR265	14.7812	24.3932	28.4219	22.727	40.754	51.0062	12.8131	48.5397	45.5533	21.2539	39.2842	98.0362	73.0248	32.8613	45.0901	58.4005	78.3501	56.7455	51.8874	45.6875	31.6424	44.5125	41.5929	56.9197	114.786	33.2734	44.497	37.0062	57.5022	29.3505	41.9828	68.8401	76.4781	17.1126	74.525	21.7847			lapatinib	CHIR265	lapatinib + CHIR265	15.2405	0.161918	1.79417	3.83199	1.73147
	lapatinib	CX4945	lapatinib + CX4945	47.5266	60.4425	46.34	55.7667	33.5839	44.2867	22.1437	81.8606	71.3254	71.0103	62.7977	58.3878	67.7032	78.9311	83.5704	45.9787	81.4539	70.9121	48.7586	50.2067	24.4617	57.4593	50.5274	50.8693	89.1169	74.4066	62.3299	87.2555	76.4353	42.5843	29.1081	20.6432	37.2375	66.3868	64.2279	39.2298			lapatinib	CX4945	lapatinib + CX4945	0.496104	-16.8336	1.36166	23.0122	4.50755
	lapatinib	Darinaparsin	lapatinib + Darinaparsin	41.7397	55.6819	57.2919	43.6823	82.3662	79.5577	56.5898	53.1131	71.7798	71.4933	75.3229	83.4182	97.0928	68.2557	90.4725	74.3008	75.3806	136.982	38.6683	82.6198	42.7183	95.8172	49.3733	76.3398	113.909	80.5382	76.6748	87.9264	57.0096	62.3493	73.6994	64.1021	75.5273	86.6388	63.4526	44.6436			lapatinib	Darinaparsin	lapatinib + Darinaparsin	1.70916	-10.8609	-2.52621	0.632196	-28.6509
	lapatinib	dasatanib	lapatinib + dasatanib	51.1718	85.6881	82.702	53.498	71.7032	58.9	67.908	60.7874	71.0833	69.1647	71.0229	18.6948	73.0665	80.7875	84.8403	71.6578	80.6925	103.131	54.9624	31.3075	24.6623	79.1395	46.1756	80.501	99.6145	77.7397	68.7049	80.2564	74.786	39.6329	62.7489	95.8168	82.528	75.7512	85.1569	55.1382			lapatinib	dasatanib	lapatinib + dasatanib	1.91068	-25.8713	-12.8493	-6.7933	-27.6233
	lapatinib	decitabine	lapatinib + decitabine	62.1302	81.2069	86.1671	57.1581	52.3252	73.7599	73.6065	78.9103	78.1554	74.5654	60.0815	116.375	78.1756	91.7691	85.5788	83.4185	95.5057	146.527	94.376	77.5004	41.5823	62.1371	59.0842	92.7448	182.329	90.7117	68.5563	70.5896	68.102	77.2478	60.4086	83.5478	92.0736	71.3919	81.205	66.4824			lapatinib	decitabine	lapatinib + decitabine	-6.81104	-27.45	-5.13516	18.5485	3.4936
	lapatinib	erlotinib	lapatinib + erlotinib	58.3173	80.2807	80.0407	68.6489	83.5392	73.7628	70.2209	104.311	90.241	74.5973	88.2061	107.959	103.46	102.337	73.4097	95.5057	108.863	153.095	42.2186	72.5298	82.5649	74.43	53.6956	85.6831	84.8918	77.8516	83.464	79.6969	67.4423	77.8755	77.0813	89.8401	96.638	73.1146	72.3079	81.1866			lapatinib	erlotinib	lapatinib + erlotinib	-20.4458	-31.4471	-16.2397	-15.8255	-28.8458
	lapatinib	fludarabine	lapatinib + fludarabine	62.627	2.63158	31.4176	17.8086	84.8006	72.3453	75.3003	115.352	74.7298	85.5879	73.8001	149.185	73.7888	98.3877	117.196	65.0775	35.6058	45.8134	60.505	68.9706	49.7572	62.4864	66.4113	23.3965	104.745	1.1982	83.2724	78.6677	92.2236	49.6211	65.5807	89.4774	100.944	88.2862	78.6063	80.8212			lapatinib	fludarabine	lapatinib + fludarabine	-15.8111	0.797355	-18.8521	-3.65557	0.776067
	lapatinib	gemcitabine	lapatinib + gemcitabine	57.6205	87.0809	68.5335	56.6042	44.3808	83.0273	43.0494	60.0411	53.1061	65.6779	6.54514	51.9127	50.2988	45.2547	85.6104	53.4628	92.6024	105.196	68.169	54.0294	51.348	45.6832	55.595	98.9566	93.2015	76.5663	66.2636	53.1037	39.2285	43.3133	65.2186	81.1681	67.2073	57.3682	80.3351	74.7546			lapatinib	gemcitabine	lapatinib + gemcitabine	-11.2789	-27.8376	-5.2979	11.2397	-17.4665
	lapatinib	Indole-3-carbinol	lapatinib + Indole-3-carbinol	36.0352	86.6195	81.0087	57.4027	82.0806	77.5055	69.6213	77.3008	87.4416	72.3322	75.8348	68.7393	68.8801	94.1133	84.9437	68.9387	93.5982	82.6534	54.791	102.848	70.4698	76.5486	68.0087	84.3111	54.4029	88.3485	80.9575	113.474	83.4599	64.1128	90.2265	81.2399	72.0113	63.8576	84.2238	32.5576			lapatinib	Indole-3-carbinol	lapatinib + Indole-3-carbinol	27.5835	54.8486	7.77669	36.7514	-5.63236
	lapatinib	lenalidomide	lapatinib + lenalidomide	49.5725	114.045	99.3916	49.2028	70.5873	79.6548	71.7245	95.9805	99.3559	88.3834	103.457	95.7277	92.998	107.219	92.9226	84.981	103.161	123.923	85.7928	91.2811	76.6562	92.3915		125.657		115.774	81.8487		109.491	70.9294	58.603	79.8622	94.8224	85.1259	81.0887	49.0926			lapatinib	lenalidomide	lapatinib + lenalidomide	-2.69669	-71.414	-47.9885	24.3042	-14.3592
	lapatinib	palbociclib/PD332991	lapatinib + palbociclib/PD332991	51.5668	52.5168	46.9094	50.3174	89.482	65.9907	48.5539	44.6767	87.0033	56.07	18.0026	53.6647	71.2532	57.3649	60.2103	66.2584	78.5483	73.5606	153.12	75.0305	58.91	76.7346	57.5734	58.0618	20.8799	56.5909	50.822	62.692	59.6197	49.8758	90.3608	80.1409	83.4533	71.209	98.4868	67.6128			lapatinib	palbociclib/PD332991	lapatinib + palbociclib/PD332991	-14.6885	-20.4478	-1.85465	3.05661	-25.509
	lapatinib	PLX4720	lapatinib + PLX4720	31.2813	41.5996	40.7128	50.9542	67.4933	68.4859	52.0703	67.0778	77.2117	84.6448	63.6129	95.8467	79.4519	62.2831	80.255	65.9306	115.869	147.973	44.0282	69.0706	82.9216	58.8234	48.2587	77.6245	105.788	69.3394	55.1692	81.4545	84.598	65.4466	91.7942	72.3283	91.7409	94.1211	102.876	49.0326			lapatinib	PLX4720	lapatinib + PLX4720	3.57353	4.78075	1.95784	-3.82122	-19.4241
	lapatinib	vatalanib/PTK787	lapatinib + vatalanib/PTK787	29.6629	60.0363	57.6679	29.7833	61.0367	74.093	44.7388	75.0174	87.1701	62.4713	52.8301	44.4143	73.4239	69.6655	91.7464	40.7286	61.3904	100.034	51.2562	65.3289	45.2421	67.1272	27.631	71.9265	67.8449	74.2627	61.6305	90.8546	70.9886	33.0758	30.2321	56.0625	72.162	50.6281	63.8057	24.7403			lapatinib	vatalanib/PTK787	lapatinib + vatalanib/PTK787	13.9762	16.4543	-5.56235	15.9892	-17.1209
	lapatinib	temozolomide	lapatinib + temozolomide	50.7241	33.4981	72.4074	76.2465	57.5069	54.421	46.6458	69.1385	34.7726	73.7364	87.7737	64.0484	71.1868	84.2555	92.9353	71.6701	97.7678	136.508	63.184	78.4681	25.3208	78.9225	52.3599	79.6833	175.255	79.6587	81.8572	82.9064	71.6766	52.5702	47.6575	84.7792	78.9061	90.7701	89.4158	50.78			lapatinib	temozolomide	lapatinib + temozolomide	-22.1777	-8.17093	-12.3268	-7.04539	-0.850012
	lapatinib	XL147	lapatinib + XL147	59.9424	91.2199	81.8224	84.3202	87.7316	91.1844	119.282	83.5067	77.6313	104.816	74.8757	82.503	81.5572	107.226	76.7537	80.8086	86.8757	111.384	76.201	88.6841	62.6818	91.2176	66.2944	84.6183	111.165	90.3707	63.8	107.834	76.3028	76.8839	50.1618	71.0692	55.131	77.4568	34.0089	25.9808			lapatinib	XL147	lapatinib + XL147	-14.7154	-17.0072	-27.0713	-16.2073	-29.5246
	lapatinib	YM155	lapatinib + YM155	23.3046	4.69125	21.1919	9.91625	28.6424	19.9745	12.4624	42.7468	11.6209	20.6896	46.4192	37.4347	38.171	14.7268	83.5275	28.921	14.8624	33.2845	29.2861	44.7942	25.4528	15.6116	6.82337	51.3342	115.146	24.7265	34.1214	3.64676	7.51981	25.8958	46.3395	65.867	22.5878	79.0474	49.3661	44.7907			lapatinib	YM155	lapatinib + YM155	5.89509	47.9286	-2.09394	10.8339	29.5474
[truncated: 10,821 more rows]
[truncated: 111 more columns]
