# Supplementary material for: Landscape of Targeted Anti-Cancer Drug Synergies in Melanoma Identifies a Novel BRAF-VEGFR/PDGFR Combination Treatment
Source: PLoS One. 2015 Oct 13;10(10):e0140310. doi: 10.1371/journal.pone.0140310 (PMC4604168; doi:10.1371/journal.pone.0140310)
Supplement: S4 Table — Patients with metastatic melanoma containing BRAFV600E mutation (confirmed by genotyping) were enrolled on clinical trials for treatment with a BRAF inhibitor (BRAFi), or combined BRAF inhibition and MEK inhibition (BRAFi + MEKi). Patient, age, site of disease, treatment, maximal response, and duration of response are reported. SD = stable disease, PR = partial response, CR = complete response, sc = subcutaneous, n = nodal. lu = lung, li = liver, br = brain, b = bone. (XLSX) [file pone.0140310.s013.xlsx]

## Sheet: Patient Characteristics
Pt	Age	Site of disease	Treatment	Response/Max	Time to Progression	KDR membrane staining
2	68	n	BRAFi	PR (-60.5%)	8.5	+
3	41	sc	BRAFi	SD(-10%)	4.5	+
9	36	n, br	BRAFi + MEKi	PR (-45%)	7	-
12	31	sc, br, n	BRAFi + MEKi	PR (-88.9%)	12	-
13	69	sc, n	BRAFi + MEKi	PR (-57.9%)	9	-
19	61	lu, n, br, sc	BRAFi + MEKi	PR (48.7%)	17	-
22	49	lu, l, n	BRAFi + MEKi	PR (-42%)	3	+
24	69	br, sc, lu, li, n	BRAFi	PR (-53%)	2	+
25	72	n, sc	BRAFi + MEKi	PR (-64%)	3	+
26	52	lu, sc, n	BRAFi + MEKi	SD (-22.8%)	2	+
R2	55	li, lu	BRAFi	PR (-90%)	7	-
R3	57	n, li, lu	BRAFi	PR (-63%)	13	-
R4	78	n, sc	BRAFi + MEKi	PR (-33%)	5	-
R9	46	n, lu	BRAFi + MEKi	PR (-57%)	12	-
R10	64	n, sc	BRAFi + MEKi	SD (-23%)	3	-
R11	42	n, sc, br, lu	BRAFi	SD (-23%)	8	-
